# Supplementary material for: Prediction of Long-Term Recovery From Disability Using Hemoglobin-Based Models: Results From a Cohort of 1,392 Patients Undergoing Spine Surgery
Source: Front Surg. 2022 Mar 16;9:850342. doi: 10.3389/fsurg.2022.850342 (PMC8966424; doi:10.3389/fsurg.2022.850342)
Supplement: Supplementary file 1 [file Table_1.XLSX]

## Sheet: Raw_data
Gender	Sexcode	Age	RBCs	Ht	Hb	MCV	MCH	MCHC	C-rP	ASA	OT	LOS	Diagnosiscode	ODIPRE	ODI6month	ODI12month	ODI24month	lastODI17months	ΔODIPREvslast17	last17better30	last17better12.7pts
M	0	51	4.97	43.6	14.8	87.7	29.8	33.9	0.11	1	71.5667	2	5	34	0	0	0	0	-34	1	1
F	1	58	4.94	42.4	14.5	85.8	29.4	34.2	0.02	2	90.25	2	5	37	0	0	0	0	-37	1	1
F	1	38	4.4	39.4	13.1	89.5	29.8	33.2	0.66	2	106.2	4	6	56	0	0	0	0	-56	1	1
M	0	29	5.85	49.7	17	85	29.1	34.2	0.04	2	138	4	6	14	0	0	0	0	-14	1	1
M	0	39	4.71	40.9	13.9	86.8	29.5	34	0.97	1	142.35	3	5	36	0	0	0	0	-36	1	1
M	0	62	5.18	48.2	15.6	93.1	30.1	32.4	0.07	2	145	3	6	22	0	0	0	0	-22	1	1
M	0	37	5.31	44.1	15.2	83.1	28.6	34.5	0.11	1	162.167	5	5	35	0	0	0	0	-35	1	1
M	0	45	4.87	46.7	15.3	95.9	31.4	32.8	0.08	1	271.117	4	5	26	0	0	0	0	-26	1	1
M	0	65	4.24	42.4	14.4	100	34	34	0.27	2		2	5	48	0	0	0	0	-48	1	1
M	0	31	5.52	45.7	15.5	82.8	28.1	33.9	0.22	1	114.017	1	5	20	2	0	0	0	-20	1	1
M	0	28	6.88	41.8	12.7	60.8	18.5	30.4	0.05	2	119.783	2	5	28	2	0	0	0	-28	1	1
M	0	60	4.98	44.1	14.7	88.6	29.5	33.3	0.13	2	137.983	4	5	36	2	0	0	0	-36	1	1
M	0	78	4.62	39.5	13.2	85.5	28.6	33.4	0.19	2	141.983	4	6	24	2	0	0	0	-24	1	1
M	0	43	5	43.9	14.8	87.8	29.6	33.7	0.29	2	270.167	4	6	54	2	0	0	0	-54	1	1
M	0	49	4.42	41.2	13.9	93.2	31.4	33.7	0.2	1	161.067	4	5	14	4	0	0	0	-14	1	1
M	0	39	5.78	50.1	16.3	86.7	28.2	32.5	0.02	1	285.583	4	6	20	4	0	0	0	-20	1	1
M	0	62	4.83	44	15.1	91.1	31.3	34.3	0.02	1	480.017	6	4	26	6	0	0	0	-26	1	1
F	1	48	4.95	42.6	14.5	86.1	29.3	34	0.39	1	114.183	1	5	57	8	0	0	0	-57	1	1
M	0	45	5.79	49.1	16.8	84.8	29	34.2	0.06	1	368	7	5	64	8	0	0	0	-64	1	1
M	0	70	4.79	40.5	13.2	84.6	27.6	32.6	0.09	2	467.883	11	5	46	8	0	0	0	-46	1	1
F	1	50	4.09	38.3	12.7	93.6	31.1	33.2	0.01	2	118	7	6	55	10	0	0	0	-55	1	1
F	1	55	4.74	43	13.7	90.7	28.9	31.9	0.04	2	255.95	6	4	20	11	0	0	0	-20	1	1
F	1	68	4.36	43.3	14.2	99.3	32.6	32.8	0.12	2	56.7667	1	6	35	12	0	0	0	-35	1	1
F	1	58	4.53	41.4	13.4	91.4	29.6	32.4	0.04	2	99.9667	3	6	22	16	0	0	0	-22	1	1
M	0	41	5	43.4	14.5	86.8	29	33.4	0.04	1	568.5	8	4	30	16	0	0	0	-30	1	1
M	0	66	5.08	44.4	14.8	87.4	29.1	33.3	1.44	2	196.117	4	5	30	20	0	0	0	-30	1	1
F	1	46	4.76	42.9	14.4	90.1	30.3	33.6	0.07	1	296.1	7	6	32	28	0	0	0	-32	1	1
F	1	45	4.97	43.4	14.4	87.3	29	33.2	0.06	1	66.85	2	5	44		0	0	0	-44	1	1
M	0	51	5.3	45	14.8	84.9	27.9	32.9	0.6	1	94.55	2	5	26		0	0	0	-26	1	1
M	0	68	4.57	40.4	13.5	88.4	29.5	33.4	0.27	2	97.9333	3	6	40		0	0	0	-40	1	1
M	0	71	4.67	42.6	13.7	91.2	29.3	32.2	0.24	2	99.1	1	5	34		0	0	0	-34	1	1
F	1	49	4.49	39.9	13.2	88.9	29.4	33.1	0.02	1	103.217	4	6	35		0	0	0	-35	1	1
M	0	47	5.25	46.6	16	88.8	30.5	34.3	0.34	1	126.467	1	5	96		0	0	0	-96	1	1
M	0	53	4.48	39.5	12.9	88.2	28.8	32.7	0.03	1	212.583	4	6	30		0	0	0	-30	1	1
M	0	40	5.14	45	15.6	87.5	30.4	34.7	0.02	2	248.2	7	4	22		0	0	0	-22	1	1
M	0	34	5.48	46.6	16.7	85	30.5	35.8	0.03	1	341.783	3	6	22		0	0	0	-22	1	1
F	1	59	4.57	38.9	12.5	85.1	27.4	32.1	0.06	2	220.55	4	5	17	0	2	0	0	-17	1	1
F	1	56	3.89	37.4	12.7	96.1	32.6	34	0.05	2	128.017	4	6	31	2	2	0	0	-31	1	1
F	1	57	4.35	38.9	12.7	89.4	29.2	32.6	0.15	2	719.8	8	4	20	2	2	0	0	-20	1	1
F	1	37	4.37	40.6	13.6	92.9	31.1	33.5	0.02	2	264.383	10	6	38		2	0	0	-38	1	1
M	0	51	5.3	45.6	15.5	86	29.2	34	0.26	2	83.9167	2	5	70	0	4	0	0	-70	1	1
M	0	57	5.77	51.2	17.1	88.7	29.6	33.4	0.34	1	84.5	1	5	37	0	4	0	0	-37	1	1
M	0	76	4.87	46.4	15.6	95.3	32	33.6	0.2	2	142.1	2	6	37		4	0	0	-37	1	1
F	1	30	4.28	37.7	12.2	88.1	28.5	32.4	0.18	2	209.967	3	6	44	2	6	0	0	-44	1	1
M	0	48	4.82	43.2	14.4	89.6	29.9	33.3	1.98	1	179.983	5	5	51	6	6	0	0	-51	1	1
M	0	80	4.92	41.8	14	85	28.5	33.5	0.16	2	178.567	4	5	31		6	0	0	-31	1	1
F	1	28	4.86	43.4	14.4	89.3	29.6	33.2	0.06	1	144.083	4	6	44	8	8	0	0	-44	1	1
M	0	67	4.45	44.9	14.6	100.9	32.8	32.5	0.07	2	619.633	20	4	40		8	0	0	-40	1	1
M	0	58	5.24	50.3	16.4	96	31.3	32.6	0.25	2	188.5	4	5	42	6	10	0	0	-42	1	1
F	1	61	4.46	40.5	13.1	90.8	29.4	32.3	1.44	2	225.967	8	6	42		10	0	0	-42	1	1
M	0	72	5.09	46	15.1	90.4	29.7	32.8	0.04	2	635.817	13	6	53	10	17	0	0	-53	1	1
F	1	37	4.38	37.1	12.2	84.7	27.9	32.9	1.14	2	426.5	4	6	38		18	0	0	-38	1	1
M	0	77	5.37	50.7	16.4	94.4	30.5	32.3	0.13	2	171.283	3	6	33		20	0	0	-33	1	1
F	1	46	4.46	40.9	14	91.7	31.4	34.2	0.2	2	147.167	5	5	24		32	0	0	-24	1	1
F	1	45	4.54	42.7	14.5	94.1	31.9	34	0.46	2	132.5	5	5	64	52	56	0	0	-64	1	1
M	0	35	4.93	45.5	15.6	92.3	31.6	34.3	0.06	2	58.0333	1	5	38	0		0	0	-38	1	1
M	0	39	4.99	43	14.3	86.2	28.7	33.3	0.26	1	73.85	1	5	40	0		0	0	-40	1	1
M	0	36	5.17	44.5	15.5	86.1	30	34.8	0.07	1	136.133	5	5	36	0		0	0	-36	1	1
M	0	36	5	42.6	14.3	85.2	28.6	33.6	0.19	1	71.6167	2	5	26	2		0	0	-26	1	1
M	0	55	4.82	44.4	14.9	92.1	30.9	33.6	1.03	2	125.817	1	5	32	2		0	0	-32	1	1
F	1	22	4.65	40.4	13.7	86.9	29.5	33.9	0.22	2	299.967	6	4	20	2		0	0	-20	1	1
F	1	60	4.47	39.6	13.1	88.6	29.3	33.1	0.2	2	179.1	4	6	24	4		0	0	-24	1	1
M	0	30	4.85	41.8	14.7	86.2	30.3	35.2	0.07	1	206.45	5	5	22	4		0	0	-22	1	1
M	0	59	4.66	42.9	14.9	92.1	32	34.7	0.05	1	88.0167	2	5	66	8		0	0	-66	1	1
F	1	71	4.93	46.5	15.2	94.3	30.8	32.7	0.06	2	204	7	6	14	11		0	0	-14	1	1
M	0	19	5.01	45.1	14.4	90	28.7	31.9	0.63	2	356.017	6	6	22	22		0	0	-22	1	1
F	1	37	4.07	37.4	12.2	91.9	30	32.6	0.21	1		4	5	62	22		0	0	-62	1	1
M	0	46	5.6	45.2	14.8	80.7	26.4	32.7	0.12	2	51.25	1	5	18			0	0	-18	1	1
F	1	35	4.53	39.8	13.1	87.9	28.9	32.9	0.04	1	59.2	2	5	57			0	0	-57	1	1
F	1	48	4.06	33.8	10.8	83.3	26.6	32	0.01	2	70.8833	1	5	62			0	0	-62	1	1
M	0	51	4.74	44.1	15.1	93	31.9	34.2	0.06	1	74	1	5	18			0	0	-18	1	1
M	0	75	4.44	42.7	13.7	96.2	30.9	32.1	0.33	2	77.5	1	5	57			0	0	-57	1	1
M	0	47	4.76	41.6	14.3	87.4	30	34.4	0.09	2	103.967	3	6	22			0	0	-22	1	1
F	1	66	4.28	40.9	14.1	95.6	32.9	34.5	0.32	2	115.917	4	5	55			0	0	-55	1	1
F	1	66	4.64	40.8	13.1	87.9	28.2	32.1	0.31	2	122.983	1	5	84			0	0	-84	1	1
F	1	63	4.65	40.9	13.6	88	29.2	33.3	0.13	2	125.967	4	6	26			0	0	-26	1	1
F	1	41	4.85	40.3	13.3	83.1	27.4	33	0.26	2	154.033	5	6	34			0	0	-34	1	1
M	0	45	5.23	46.4	15.8	88.7	30.2	34.1	0.3	2	157.067	4	6	28			0	0	-28	1	1
M	0	20	4.92	44.2	15	89.8	30.5	33.9	0.15	1	161.45	6	6	26			0	0	-26	1	1
F	1	53	4.94	43.1	14.4	87.2	29.1	33.4	0.21	1	185.267	4	6	35			0	0	-35	1	1
M	0	67	4.7	40.9	13.7	87	29.1	33.5	0.23	2	190.783	4	5	42			0	0	-42	1	1
M	0	67	4.66	43.2	14.6	92.7	31.3	33.8	0.83	2	191.967	7	6	35			0	0	-35	1	1
F	1	45	4.44	40.6	12.9	91.4	29.1	31.8	0.12	1	232.167	4	5	46			0	0	-46	1	1
F	1	49	4.46	37.4	12	83.9	26.9	32.1	0.74	2	264.1	4	6	53			0	0	-53	1	1
M	0	61	4.64	41.2	13.9	88.8	30	33.7	0.13	1	367.833	7	6	51			0	0	-51	1	1
M	0	74	4.99	44.4	14.5	89	29.1	32.7	0.19	2	389.983	5	6	30			0	0	-30	1	1
F	1	62	5.19	43	14.6	82.9	28.1	34	0.13	2	399.483	5	4	62			0	0	-62	1	1
M	0	19	4.74	43.8	14.1	92.4	29.7	32.2	0.01	3	493.167	6	4	13			0	0	-13	1	1
F	1	55	4.06	38.4	13.4	94.6	33	34.9	0.15	2	173.95	4	5	26	0	0	2	2	-24	1	1
M	0	77	4.89	43.9	14.7	89.8	30.1	33.5	0.04	2	199.35	4	6	13	0	0	2	2	-11	1	0
M	0	38	5.67	49.4	17	87.1	30	34.4	0.17	2	262.017	3	6	20	2	0	2	2	-18	1	1
F	1	55	4.77	40.9	13	85.7	27.3	31.8	0.05	2	127.883	6	6	14	4	0	2	2	-12	1	0
F	1	40	4.59	42.9	14	93.5	30.5	32.6	0.05	1	132	5	5	48		0	2	2	-46	1	1
M	0	23	5.26	47	15.4	89.4	29.3	32.8	0.09	1	99.8	1	5	60	0	2	2	2	-58	1	1
M	0	26	5.3	48.5	15.8	91.5	29.8	32.6	0.26	1	303.333	4	6	20	0	2	2	2	-18	1	1
F	1	65	3.65	35.7	11.9	97.8	32.6	33.3	0.42	2	127.933	2	6	28	2	2	2	2	-26	1	1
M	0	37	5.82	48.8	16.2	83.8	27.8	33.2	0.18	1	60.0667	1	5	22		2	2	2	-20	1	1
F	1	21	5.04	43.8	14.7	86.9	29.2	33.6	0.32	1	59.4167	1	5	48		4	2	2	-46	1	1
M	0	65	4.67	42.4	14	90.8	30	33	0.19	2	217.45	5	5	42		4	2	2	-40	1	1
F	1	60	4.89	44.5	14.8	91	30.3	33.3	0.09	2	250.017	5	6	35		4	2	2	-33	1	1
M	0	54	5.59	47.5	16.4	85	29.3	34.5	0.06	2	218.833	4	5	26	6	6	2	2	-24	1	1
M	0	69	4.1	36.1	11.5	88	28	31.9	5.83	3	218	4	6	57	4	8	2	2	-55	1	1
M	0	32	5.53	46.3	15.9	83.7	28.8	34.3	0.03	1	171.967	4	5	60		8	2	2	-58	1	1
M	0	23	5.21	43.8	15.1	84.1	29	34.5	0.18	2	309.417	4	6	60		8	2	2	-58	1	1
M	0	48	5.37	43.6	15.2	81.2	28.3	34.9	0.27	2	56.4667	1	5	54		12	2	2	-52	1	1
M	0	66	5.1	46.7	15.7	91.6	30.8	33.6	0.14	2	440.05	7	4	26	6	14	2	2	-24	1	1
M	0	19	5.11	45.5	16.2	89	31.7	35.6	0.05	1	271.95	7	6	31	16	14	2	2	-29	1	1
F	1	78	4.8	42.3	13.9	88.1	29	32.9	0.43	2	208.7	4	6	33		15	2	2	-31	1	1
M	0	80	4.7	40.7	14.5	86.6	30.9	35.6	0.12	2	129.85	3	6	22	0		2	2	-20	1	1
M	0	27	5.33	47.3	16.5	88.7	31	34.9	0.07	1	135.067	4	5	22	0		2	2	-20	1	1
F	1	68	4.71	41.6	13.7	88.3	29.1	32.9	0.08	2	352.05	6	4	42	0		2	2	-40	1	1
F	1	32	4.51	42.7	14.1	94.7	31.3	33	0.08	1	98.9333	2	5	26	6		2	2	-24	1	1
F	1	46	4.6	41.3	13.6	89.8	29.6	32.9	0.56	2	359.917	6	4	46	8		2	2	-44	1	1
M	0	41	5.13	45.4	15.1	88.5	29.4	33.3	0.04	1	383.917	5	5	32	8		2	2	-30	1	1
F	1	24	4.96	44.9	14.8	90.5	29.8	33	0.06	1	463.85	6	4	14	12		2	2	-12	1	0
M	0	26	5.56	49.2	16.5	88.5	29.7	33.5	0.05	2	553.967	7	6	16	20		2	2	-14	1	1
M	0	42	6.03	48.9	16.4	81.1	27.2	33.5	0.08	1	54.9167	1	5	56			2	2	-54	1	1
F	1	51	4.44	42.5	14.1	95.7	31.8	33.2	0.14	2	74.95	2	5	52			2	2	-50	1	1
M	0	35	4.76	42.6	14.2	89.5	29.8	33.3	0.08	2	138.767	4	5	26			2	2	-24	1	1
M	0	57	4.87	41.9	13.7	86	28.1	32.7	0.06	2	155.8	4	5	42			2	2	-40	1	1
M	0	56	6.42	44.6	13.6	69.5	21.2	30.5	0.21	2	165.733	8	6	55			2	2	-53	1	1
F	1	75	5.04	43.9	14.3	87.1	28.4	32.6	0.27	2	186.167	5	5	55			2	2	-53	1	1
F	1	45	4.57	37.8	13	82.7	28.4	34.4	0.04	2	190.883	3	5	36			2	2	-34	1	1
F	1	66	4.27	38	12	89	28.1	31.6	0.04	2	210.95	6	6	48			2	2	-46	1	1
F	1	58	4.61	41.8	14	90.7	30.4	33.5	0.18	2	416.15	6	5	28			2	2	-26	1	1
M	0	18	4.83	42	14.2	87	29.4	33.8	0.01	2	425.333	22	4	22			2	2	-20	1	1
M	0	41	5.33	47.8	16.2	89.7	30.4	33.9	0.17	1	86.1333	2	5	57	4	0	4	4	-53	1	1
M	0	54	5.19	45.2	15.9	87.1	30.6	35.2	0.08	2	170.267	4	6	16	4	0	4	4	-12	1	0
F	1	39	4.32	37.9	12.3	87.7	28.5	32.5	0.03	1	135.883	3	5	40		0	4	4	-36	1	1
F	1	66	4.7	42.5	13.6	90.4	28.9	32	0.17	2	103.983	4	6	48	14	2	4	4	-44	1	1
F	1	71	4.71	43.3	14.5	91.9	30.8	33.5	0.12	2	312.867	5	5	44	17	2	4	4	-40	1	1
M	0	52	5.42	48.2	16.1	88.9	29.7	33.4	0.13	1	130.167	1	5	24		2	4	4	-20	1	1
F	1	32	4.33	36.4	11.9	84.1	27.5	32.7	0.15	2	475.55	13	6	64		2	4	4	-60	1	1
F	1	70	4.19	41.2	13.4	98.3	32	32.5	0.84	2	49.9667	1	6	51	4	4	4	4	-47	1	1
M	0	39	5.2	46.9	16	90.2	30.8	34.1	0.14	1		2	5	37	8	4	4	4	-33	1	1
M	0	51	4.99	47.6	16.2	95.4	32.5	34	0.4	1	224.1	4	6	28	26	4	4	4	-24	1	1
M	0	33	5.54	48.8	16.2	88.1	29.2	33.2	0.08	1	180.967	5	6	54	4	6	4	4	-50	1	1
M	0	62	4.95	43.2	14.8	87.3	29.9	34.3	0.29	2	117.8	2	6	40	8	6	4	4	-36	1	1
M	0	83	5.19	44.4	14.9	85.5	28.7	33.6	0.11	3	190.817	3	6	40	12	6	4	4	-36	1	1
F	1	50	4.66	41.2	14.3	88.4	30.7	34.7	1.9	2	139.883	4	6	68		8	4	4	-64	1	1
M	0	38	4.59	41.7	14.5	90.8	31.6	34.8	0.08	1	73.5167	2	5	40	4	10	4	4	-36	1	1
F	1	36	4.28	37.6	12.1	87.9	28.3	32.2	0.2	1	556.05	6	4	26	10	10	4	4	-22	1	1
M	0	35	5.39	44.3	15	82.2	27.8	33.9	0.04	1	131.05	4	5	22	20	10	4	4	-18	1	1
M	0	60	5.21	45.4	15.2	87.1	29.2	33.5	0.25	2	177.617	4	5	30		10	4	4	-26	1	1
M	0	73	5.03	42.5	14.9	84.5	29.6	35.1	2.17	2	397	6	6	53	16	15	4	4	-49	1	1
M	0	51	4.7	44.1	14.8	93.8	31.5	33.6	0.87	3	262.617	5	5	64	10	22	4	4	-60	1	1
M	0	56	5.07	42.8	14.6	84.4	28.8	34.1	0.4	1	226.9	4	5	51	20	22	4	4	-47	1	1
M	0	73	4.06	37.6	12.8	92.6	31.5	34	0.11	3	220.183	5	6	44		28	4	4	-40	1	1
F	1	44	5.13	36.9	11.5	71.9	22.4	31.2	0.02	2	107.967	3	5	52	2	30	4	4	-48	1	1
M	0	74	4.47	43.7	14	97.8	31.3	32	0.1	2	84.85	2	5	55	0		4	4	-51	1	1
M	0	68	4.3	38.5	12.7	89.5	29.5	33	0.18	3	211.983	5	6	48	0		4	4	-44	1	1
M	0	43	4.84	44.2	15.5	91.3	32	35.1	0.05	2	101.75	5	5	70	2		4	4	-66	1	1
M	0	32	5.62	50.3	16.5	89.5	29.4	32.8	0.17	1	60.2333	2	5	84	6		4	4	-80	1	1
F	1	20	4.71	43.4	14	92.1	29.7	32.3	0.03	2	374.383	8	4	22	10		4	4	-18	1	1
M	0	66	4.4	40.2	13.6	91.4	30.9	33.8	0.61	2	71.9	2	5	22			4	4	-18	1	1
M	0	46	4.99	43	14.3	86.2	28.7	33.3	0.29	2	76	2	5	48			4	4	-44	1	1
F	1	59	4.88	42.9	14.9	87.9	30.5	34.7	0.09	2	84.5167	2	5	37			4	4	-33	1	1
M	0	40	5.19	45.3	15.9	87.3	30.6	35.1	0.25	1	90.2167	1	5	52			4	4	-48	1	1
F	1	74	4.84	43.8	14.6	90.5	30.2	33.3	0.13	2	137.767	5	6	44			4	4	-40	1	1
M	0	63	5.05	44.4	14.9	87.9	29.5	33.6	1.56	2	190.8	3	6	13			4	4	-9	1	0
F	1	37	4.68	42.9	13.9	91.7	29.7	32.4	0.05	2	267.65	5	5	46			4	4	-42	1	1
M	0	63	5.27	47.6	16.1	90.3	30.6	33.8	0.21	2	283.983	4	6	24			4	4	-20	1	1
F	1	50	4.44	38.3	12.5	86.3	28.2	32.6	0.02	2	296.583	8	4	57			4	4	-53	1	1
F	1	25	4.13	39.4	13.1	95.4	31.7	33.2	0.05	1	344.15	6	6	42			4	4	-38	1	1
F	1	42	4.17	37.1	12.2	89	29.3	32.9	0.1	2	405.533	8	5	57	12	0	6	6	-51	1	1
F	1	52	4.57	43.7	14.3	95.6	31.3	32.7	0.04	1	158.017	4	5	70		0	6	6	-64	1	1
F	1	71	4.36	41.4	13.9	95	31.9	33.6	0.24	2	93.8	2	6	17	4	2	6	6	-11	1	0
F	1	49	4.37	40.1	13.5	91.8	30.9	33.7	0.12	1	195.65	4	6	42	4	2	6	6	-36	1	1
M	0	22	6.12	45.4	15.2	74.2	24.8	33.5	0.38	1	83.9833	2	5	28	12	2	6	6	-22	1	1
F	1	20	4.68	39.6	13.4	84.6	28.6	33.8	0.12	2	109	5	5	40	2	4	6	6	-34	1	1
M	0	51	4.96	46	15.2	92.7	30.6	33	0.27	1	210.55	4	5	22	12	4	6	6	-16	1	1
M	0	26	5.32	46.4	15.9	87.2	29.9	34.3	0.01	1	270.183	4	6	14		4	6	6	-8	1	0
M	0	63	5.25	45.3	15.4	86.3	29.3	34	0.16	2	315.517	4	5	33		4	6	6	-27	1	1
F	1	51	4.57	40.8	13.6	89.3	29.8	33.3	0.31	1	244.967	5	6	53	0	6	6	6	-47	1	1
M	0	62	4.96	46	15.2	92.7	30.6	33	0.09	2	93.3167	2	5	66	2	6	6	6	-60	1	1
F	1	39	5.34	46.4	14.8	86.9	27.7	31.9	0.3	2	120.767	4	6	34	4	6	6	6	-28	1	1
M	0	44	5.04	44.7	15.3	88.7	30.4	34.2	0.05	2	234	6	5	42	22	6	6	6	-36	1	1
M	0	64	4.95	44.4	14.7	89.7	29.7	33.1	0.38	2	161.383	2	6	31		6	6	6	-25	1	1
F	1	43	4.78	41.1	13.4	86	28	32.6	0.1	1	136.417	5	6	28	4	8	6	6	-22	1	1
F	1	24	4.27	36.8	12.6	86.2	29.5	34.2	0.14	2	337.967	5	5	48	13	8	6	6	-42	1	1
F	1	47	4.96	43	14.1	86.7	28.4	32.8	0.44	1	97.7667	4	5	50		8	6	6	-44	1	1
F	1	67	4.61	40.9	13.4	88.7	29.1	32.8	0.1	2	371.483	7	4	28		8	6	6	-22	1	1
F	1	52	4.34	40.6	13.1	93.5	30.2	32.3	0.08	2	349.95	6	4	36		12	6	6	-30	1	1
F	1	80	5.61	38.2	11.9	68.1	21.2	31.2	0.14	2	237.983	6	6	75		13	6	6	-69	1	1
F	1	64	4.48	43	13.8	96	30.8	32.1	0.17	2	118.1	4	5	53		15	6	6	-47	1	1
F	1	57	4.44	39.7	13	89.4	29.3	32.7	0.2	1	541.95	7	4	42		15	6	6	-36	1	1
M	0	56	5.53	45.2	15.3	81.7	27.7	33.8	0.2	2	189.917	4	5	44	18	22	6	6	-38	1	1
F	1	79	4.71	43.9	14.4	93.2	30.6	32.8	0.04	2	145.733	5	6	44		24	6	6	-38	1	1
F	1	69	4.38	40.1	13.2	91.6	30.1	32.9	0.02	2	346.017	7	5	46		32	6	6	-40	1	1
M	0	51	4.89	45.1	15.5	92.2	31.7	34.4	0.21	3	81.9167	2	5	71		42	6	6	-65	1	1
F	1	49	3.89	38.4	12.9	98.7	33.2	33.6	0.47	1	270.6	4	6	30	0		6	6	-24	1	1
F	1	45	4.1	38.1	12.6	92.9	30.7	33.1	1.9	2	139.133	1	5	40	2		6	6	-34	1	1
F	1	50	4.99	43.6	14.4	87.4	28.9	33	0.1	2	386.75	7	4	40	14		6	6	-34	1	1
F	1	61	4.97	44.6	14.6	89.7	29.4	32.7	0.23	2	131.15	7	6	46	16		6	6	-40	1	1
F	1	41	4.9	43.2	14.2	88.2	29	32.9	0.02	1	49.15	2	5	62			6	6	-56	1	1
F	1	40	5.72	35.4	10.5	61.9	18.4	29.7	0.4	2	63.4333	2	5	42			6	6	-36	1	1
M	0	29	5.31	44.7	15.6	84.2	29.4	34.9	0.24	1	84.75	1	5	44			6	6	-38	1	1
F	1	42	4.82	42.9	14.1	89	29.3	32.9	0.09	1	94.0667	2	5	52			6	6	-46	1	1
F	1	72	4.62	37.9	12.3	82	26.6	32.5	3.79	2	116	5	5	53			6	6	-47	1	1
M	0	50	5.17	44.6	14.6	86.3	28.2	32.7	0.08	1	121.933	4	5	37			6	6	-31	1	1
M	0	75	4.95	44.7	14.4	90.3	29.1	32.2	4.55	2	131.8	2	6	37			6	6	-31	1	1
F	1	58	4.73	42.1	13.8	89	29.2	32.8	0.32	2	139.533	4	5	40			6	6	-34	1	1
F	1	43	4.56	43.6	14.5	95.6	31.8	33.3	0.06	1	165.95	5	6	53			6	6	-47	1	1
F	1	61	4.53	41.8	14.4	92.3	31.8	34.4	0.31	2	169.983	2	6	20			6	6	-14	1	1
F	1	55	5.23	45.6	15.1	87.2	28.9	33.1	2.06	1	200.9	4	5	48			6	6	-42	1	1
F	1	74	5.06	43	13.4	85	26.5	31.2	0.12	2	245.967	6	6	57			6	6	-51	1	1
F	1	51	3.68	33.9	11.1	92.1	30.2	32.7	0.19	3	283.733	4	5	78			6	6	-72	1	1
M	0	28	5.35	47	16.1	87.9	30.1	34.3	0.05	1	296.183	8	6	30			6	6	-24	1	1
M	0	39	4.98	44.3	14.6	89	29.3	33	0.22	2	316.667	4	5	38			6	6	-32	1	1
F	1	72	4.01	38.8	12.8	96.8	31.9	33	0.08	2	572.033	7	4	60			6	6	-54	1	1
F	1	68	4.29	37.9	12.4	88.3	28.9	32.7	0.02	2	588.883	13	4	55			6	6	-49	1	1
F	1	50	4.25	37.7	12.2	88.7	28.7	32.4	0.22	2	746.667	7	4	14			6	6	-8	1	0
F	1	76	4.04	36.3	11.7	89.9	29	32.2	0.1	2	136.633	5	6	31			7	7	-24	1	1
M	0	53	5.25	34.6	9.5	65.9	18.1	27.5	0.2	2	127.967	6	5	55	0	0	8	8	-47	1	1
F	1	49	4.96	45.5	15.3	91.7	30.8	33.6	0.19	1	231.883	4	5	54	8	0	8	8	-46	1	1
M	0	39	5.06	43.3	14.6	85.6	28.9	33.7	0.04	1	230.283	4	5	38	14	0	8	8	-30	1	1
F	1	21	4.72	39.8	13.4	84.3	28.4	33.7	0.08	1	114.667	2	5	35		0	8	8	-27	1	1
M	0	81	3.82	35.8	11.6	93.7	30.4	32.4	0.11	3	204.867	3	6	40	0	2	8	8	-32	1	1
F	1	45	4.88	44.6	14.5	91.4	29.7	32.5	0.25	1	173.967	5	6	40	4	4	8	8	-32	1	1
F	1	48	4.33	41.5	13.3	95.8	30.7	32	0.37	2	104.817	4	5	64	17	4	8	8	-56	1	1
M	0	29	5.74	47.9	16.4	83.4	28.6	34.2	0.82	1	228.583	4	6	24		4	8	8	-16	1	1
M	0	39	4.94	45.6	15.7	92.3	31.8	34.4	0.11	2	320.217	5	5	36	4	6	8	8	-28	1	1
F	1	49	4.75	39.6	12.8	83.4	26.9	32.3	1.56	1	136.017	4	6	22	10	6	8	8	-14	1	1
F	1	63	5.66	43.2	14.3	76.3	25.3	33.1	0.06	1	48.0167	1	5	70	16	6	8	8	-62	1	1
F	1	43	4.53	39.5	13.4	87.2	29.6	33.9	0.03	1	175.933	4	5	57	4	8	8	8	-49	1	1
F	1	52	4.79	43.8	14.2	91.4	29.6	32.4	0.17	2	161.3	4	6	62	14	8	8	8	-54	1	1
M	0	60	5.08	44.2	15.2	87	29.9	34.4	0.07	2	196.417	2	6	16	14	8	8	8	-8	1	0
F	1	70	4.98	42.6	13.6	85.5	27.3	31.9	0.13	2	430.65	7	4	42		8	8	8	-34	1	1
M	0	52	4.6	42.6	14.2	92.6	30.9	33.3	0.08	2	107.9	2	5	64		10	8	8	-56	1	1
F	1	54	4.48	41.2	13.3	92	29.7	32.3	0.01	2	325.667	6	4	57	8	12	8	8	-49	1	1
M	0	26	5.03	46.3	15.6	92	31	33.7	0.04	1	61.9667	2	5	34	18	12	8	8	-26	1	1
M	0	41	5.88	47.4	15.4	80.6	26.2	32.5	0.28	1	166.4	5	6	16	26	14	8	8	-8	1	0
F	1	49	4.62	42.1	13.7	91.1	29.7	32.5	0.02	2	198.083	4	5	44		16	8	8	-36	1	1
M	0	74	4.56	40.7	14.1	89.3	30.9	34.6	0.04	2	712.5	9	4	46	28	17	8	8	-38	1	1
F	1	76	4.06	35.3	11.8	86.9	29.1	33.4	0.87	2	174.483	4	6	42	8	22	8	8	-34	1	1
M	0	37	5.43	48.1	16.3	88.6	30	33.9	0.01	2	259.583	4	5	57	26	22	8	8	-49	1	1
M	0	18	5.99	48.9	17.4	81.6	29	35.6	0.05	1	382.05	8	4	20	12	24	8	8	-12	1	0
F	1	71	5.35	46.5	15.4	86.9	28.8	33.1	0.66	2	311.15	5	6	71		33	8	8	-63	1	1
F	1	49	4.62	42.8	14.1	92.6	30.5	32.9	0.04	2	79.2167	2	5	42	4	34	8	8	-34	1	1
F	1	66	4.64	40	13.2	86.2	28.4	33	0.05	2	197.05	5	6	48		44	8	8	-40	1	1
F	1	48	4.73	44	14.4	93	30.4	32.7	0.37	1	268.933	4	6	46	0		8	8	-38	1	1
M	0	56	4.9	45.1	14.7	92	30	32.6	0.13	1	148.883	4	6	37	4		8	8	-29	1	1
F	1	59	4.67	40.2	13.5	86.1	28.9	33.6	0.09	2	113.783	4	5	30	8		8	8	-22	1	1
F	1	20	3.75	36.4	12	97.1	32	33	0.02	3	513.933	8	4	33	25		8	8	-25	1	1
M	0	60	5.36	44.1	14.4	82.3	26.9	32.7	0.19	1	80	1	5	37			8	8	-29	1	1
M	0	41	5.07	42.9	14.6	84.6	28.8	34	0.11	1	135.883	5	5	24			8	8	-16	1	1
M	0	72	4.92	45.5	14.7	92.5	29.9	32.3	0.4	2	157.55	4	6	35			8	8	-27	1	1
F	1	76	4.15	39.2	12.5	94.5	30.1	31.9	0.24	2	178.35	4	5	31			8	8	-23	1	1
M	0	64	5.16	46	15.4	89.1	29.8	33.5	0.68	2	289.933	6	5	66			8	8	-58	1	1
F	1	59	4.81	42.3	14.1	87.9	29.3	33.3	0.21	2	313.983	6	6	48			8	8	-40	1	1
F	1	52	4.25	41.5	14.1	97.6	33.2	34	0.18	2	353.55	7	5	54			8	8	-46	1	1
F	1	61	3.65	38.9	13.3	106.6	36.4	34.2	0.04	3	398.683	7	5	66			8	8	-58	1	1
M	0	61	5.08	45.8	15.5	90.2	30.5	33.8	0.27	2	323.967	5	5	33	2	0	10	10	-23	1	1
F	1	50	4.52	40	12.9	88.5	28.5	32.3	3.79	2	313.95	4	5	26	13	0	10	10	-16	1	1
M	0	59	5.05	47.2	16	93.5	31.7	33.9	0.06	2	131.95	6	6	60	13	4	10	10	-50	1	1
M	0	66	4.64	42.7	14.4	92	31	33.7	0.03	3	225.2	4	6	46	6	6	10	10	-36	1	1
M	0	70	5.04	47	16.8	93.3	33.3	35.7	0.48	2	189.567	4	5	42	14	6	10	10	-32	1	1
F	1	59	5.82	38.5	11.8	66.2	20.3	30.6	0.05	2	255.983	5	5	52	4	8	10	10	-42	1	1
M	0	44	5.08	44.8	14.9	88.2	29.3	33.3	0.08	1	536	6	4	42	6	8	10	10	-32	1	1
M	0	48	5.35	44	15.4	82.2	28.8	35	0.45	2	119.7	2	5	40	6	10	10	10	-30	1	1
F	1	54	4.71	43	14	91.3	29.7	32.6	0.15	2	267.483	6	6	36	6	10	10	10	-26	1	1
F	1	58	4.79	42	13.3	87.7	27.8	31.7	0.31	3	453.3	9	6	64	46	11	10	10	-54	1	1
F	1	73	4.35	39.7	13	91.3	29.9	32.7	0.17	2	249.567	9	5	40		13	10	10	-30	1	1
M	0	43	6.86	44.3	13.7	64.6	20	30.9	0.03	2	148.667	3	5	42		14	10	10	-32	1	1
F	1	28	4.1	35.7	11.9	87.1	29	33.3	0.15	2	386.1	5	6	46	24	18	10	10	-36	1	1
F	1	55	5.05	45.4	15.3	89.9	30.3	33.7	0.45	2	133.367	5	5	60		20	10	10	-50	1	1
M	0	52	5.57	49.7	16.7	89.2	30	33.6	0.04	1	69.0167	2	5	56		22	10	10	-46	1	1
M	0	21	5.14	45.9	15.6	89.3	30.4	34	0.02	1	89	2	5	32	22	40	10	10	-22	1	1
M	0	66	4.37	39.5	13.8	90.4	31.6	34.9	0.19	2	111.967	2	6	17	8		10	10	-7	1	0
M	0	87	4.19	42.4	14	101.2	33.4	33	0.09	3	109.967	1	6	60	15		10	10	-50	1	1
M	0	37	4.95	42.3	14.8	85.5	29.9	35	0.17	2	231.95	5	5	16	16		10	10	-6	1	0
M	0	48	5.32	47.2	16.5	88.7	31	35	0.03	2	65.9667	1	5	71			10	10	-61	1	1
M	0	79	4.81	43.6	14	90.6	29.1	32.1	0.5	2	157.967	4	6	51			10	10	-41	1	1
M	0	38	5.63	47	15.9	83.5	28.2	33.8	0.09	2	208.517	4	5	40		0	11	11	-29	1	1
F	1	53	4.81	44	15.3	91.5	31.8	34.8	0.13	2	369.917	7	6	40		4	11	11	-29	1	1
F	1	54	4.8	42.9	14	89.4	29.2	32.6	0.45	3	105.983	1	5	55	2	6	11	11	-44	1	1
M	0	83	4.92	45.4	14.5	92.3	29.5	31.9	0.17	2	76.05	1	6	37	6	6	11	11	-26	1	1
F	1	79	4.59	43.6	14	95	30.5	32.1	0.21	2	129.45	4	6	53		8	11	11	-42	1	1
F	1	65	4.91	43	14.1	87.6	28.7	32.8	0.29	1	145.817	4	4	31		8	11	11	-20	1	1
F	1	79	5.07	44.9	14.2	88.6	28	31.6	0.46	3	291.267	7	6	53	11	15	11	11	-42	1	1
F	1	52	4.97	43.7	14.1	87.9	28.4	32.3	1.47	2	58.2833	2	5	31		24	11	11	-20	1	1
F	1	56	4.47	39.3	13	87.9	29.1	33.1	0.37	2	247.883	9	4	77	22		11	11	-66	1	1
F	1	71	5	43.7	14.6	87.4	29.2	33.4	0.79	2	129.683	7	6	44	28		11	11	-33	1	1
M	0	67	5.3	46.5	15.6	87.7	29.4	33.5	0.22	2	77.7833	1	5	37			11	11	-26	1	1
M	0	67	4.9	46.6	15.7	95.1	32	33.7	0.42	2	144.017	4	5	46			11	11	-35	1	1
M	0	75	4.97	45.8	15.5	92.2	31.2	33.8	0.11	3	273.95	4	6	37			11	11	-26	1	1
F	1	66	4.96	42.1	13.9	84.9	28	33	0.28	2	306.717	7	5	95			11	11	-84	1	1
M	0	60	4.78	43.8	14.4	91.6	30.1	32.9	0.05	1	115.967	2	6	40	8	2	12	12	-28	1	1
M	0	37	4.73	42.2	14.2	89.2	30	33.6	2.07	2	119.983	1	5	42		6	12	12	-30	1	1
F	1	63	4.53	42.4	14	93.6	30.9	33	0.13	2	103.45	4	6	34	6	8	12	12	-22	1	1
M	0	41	5.63	47.9	15	85.1	26.6	31.3	0.13	2	149.867	4	5	60	20	8	12	12	-48	1	1
M	0	26	5.25	46	15.6	87.6	29.7	33.9	0.07	1	86.6833	2	5	34	12	10	12	12	-22	1	1
M	0	37	4.97	41.6	13.6	83.7	27.4	32.7	0.04	1	246.4	5	6	28	32	10	12	12	-16	1	1
F	1	37	4.69	41.2	13.8	87.8	29.4	33.5	0.99	2	150.483	3	5	68	26	14	12	12	-56	1	1
F	1	60	4.9	45.5	15.3	92.9	31.2	33.6	0.15	1	155.433	4	5	32	26	18	12	12	-20	1	1
M	0	56	5.36	48.4	16.4	90.3	30.6	33.9	0.15	2	163.033	4	5	40		18	12	12	-28	1	1
M	0	62	4.75	43.6	15.1	91.8	31.8	34.6	0.1	2	152.517	4	5	48	4	20	12	12	-36	1	1
F	1	65	4.32	41.6	13.7	96.3	31.7	32.9	0.06	3	377.917	6	6	42	20	24	12	12	-30	1	1
F	1	49	4.51	41	13.6	90.9	30.2	33.2	0.03	2	345.967	4	5	46	15	26	12	12	-34	1	1
F	1	67	5.57	45.5	14.3	81.7	25.7	31.4	0.02	1	183.983	4	6	31	28	26	12	12	-19	1	1
M	0	49	5.22	49	16.4	93.9	31.4	33.5	0.25	1	136.433	4	6	46	22		12	12	-34	1	1
M	0	41	5.21	45	14.9	86.4	28.6	33.1	0.75	1	59.9333	2	5	50	32		12	12	-38	1	1
F	1	64	4.17	39.7	13.1	95.2	31.4	33	0.04	2	105.35	5	6	48			12	12	-36	1	1
M	0	72	4.35	39.7	13.3	91.3	30.6	33.5	1.1	2	175.3	5	6	16			12	12	-4	0	0
F	1	80	4.37	40.1	12.7	91.8	29.1	31.7	0.23	2	122.767	5	6	68	15	11	13	13	-55	1	1
M	0	76	5.8	37.3	11.5	64.3	19.8	30.8	0.28	3	121.333	4	6	57	17	11	13	13	-44	1	1
F	1	18	4.84	42.6	14.3	88	29.5	33.6	0.16	1	206.55	6	4	20	15	13	13	13	-7	1	0
F	1	78	5.09	45.5	14.8	89.4	29.1	32.5	0.12	2	296.033	8	5	75	24	17	13	13	-62	1	1
F	1	51	5	44.1	14.1	88.2	28.2	32	1.04	2	164.017	7	6	53		20	13	13	-40	1	1
M	0	74	4.96	43.7	15	88.1	30.2	34.3	0.13	2	164.367	4	6	51	8		13	13	-38	1	1
F	1	73	4.96	44.2	14.3	89.1	28.8	32.4	1.19	3	207.967	7	6	40	15		13	13	-27	1	1
M	0	67	4.4	39.8	12.9	90.5	29.3	32.4	4.52	2	460.067	5	4	42	30		13	13	-29	1	1
M	0	40	4.66	42.7	14.6	91.6	31.3	34.2	0.07	2	92.1667	1	5	53			13	13	-40	1	1
F	1	63	4.18	37.8	12.6	90.4	30.1	33.3	0.25	2	98.2167	2	5	51			13	13	-38	1	1
F	1	61	4.92	44	14.5	89.4	29.5	33	0.06	2	133.183	2	6	53			13	13	-40	1	1
F	1	74	4.74	42.3	13.7	89.2	28.9	32.4	1.32	2	149.617	4	5	26			13	13	-13	1	1
F	1	69	4.96	44.1	13.8	88.9	27.8	31.3	0.08	2	189.433	8	5	54			13	13	-41	1	1
F	1	62	4.63	40.9	13.2	88.3	28.5	32.3	2.51	3	201.95	5	6	48		0	14	14	-34	1	1
M	0	53	5.14	43	15.3	83.7	29.8	35.6	0.1	1	73.9833	2	5	15		5	14	14	-1	0	0
F	1	49	4.56	40.1	13.1	87.9	28.7	32.7	0.03	2	184	2	5	52	2	6	14	14	-38	1	1
F	1	29	4.42	40.4	13.5	91.4	30.5	33.4	0.11	2	356.467	7	6	34	10	6	14	14	-20	1	1
M	0	44	5.21	43.8	15.1	84.1	29	34.5	2.94	1	82.95	2	5	71		8	14	14	-57	1	1
M	0	55	5.05	43.7	14.8	86.5	29.3	33.9	0.78	2	110.033	4	5	55		8	14	14	-41	1	1
M	0	62	4.6	42.7	14.5	92.8	31.5	34	0.29	2	202.7	7	6	80		11	14	14	-66	1	1
M	0	72	4.58	41.3	14.4	90.2	31.4	34.9	0.07	2	257.967	5	5	48	10	12	14	14	-34	1	1
M	0	58	5.13	47.4	16	92.4	31.2	33.8	0.03	2	100.6	4	6	28	14	12	14	14	-14	1	1
F	1	34	4.4	39.9	13.1	90.7	29.8	32.8	0.15	1	73.4833	2	5	40	32	14	14	14	-26	1	1
F	1	53	4.87	44.8	14.5	92	29.8	32.4	0.03	2	231.517	4	5	32		18	14	14	-18	1	1
M	0	49	4.48	41.7	13.9	93.1	31	33.3	0.09	2	287.917	5	5	54	35	20	14	14	-40	1	1
F	1	40	4.2	37	12.4	88.1	29.5	33.5	0.35	1	144.55	4	5	30	30	22	14	14	-16	1	1
F	1	58	4.4	41.7	13.5	94.8	30.7	32.4	0.27	1	156.017	4	6	55	14	24	14	14	-41	1	1
F	1	34	4.35	38.1	13	87.6	29.9	34.1	0.17	2	163.433	4	5	48		26	14	14	-34	1	1
F	1	46	5.64	49.5	17.6	87.8	31.2	35.6	0.11	1	110.633	4	5	95	16	42	14	14	-81	1	1
F	1	33	5.43	42.4	13.6	78.1	25	32.1	0.11	2	109.033	1	5	80	20		14	14	-66	1	1
M	0	66	5	47.2	15.3	94.4	30.6	32.4	0.47	2	134.2	4	5	56			14	14	-42	1	1
F	1	57	4.41	40.5	13.8	91.8	31.3	34.1	0.08	2	325.75	4	5	20			14	14	-6	1	0
F	1	48	4.69	41.6	13.5	88.7	28.8	32.5	0.19	1	116.833	4	5	71	4	11	15	15	-56	1	1
F	1	59	4.76	43.1	13.8	90.5	29	32	0.24	1	192.383	5	6	51		11	15	15	-36	1	1
F	1	64	4.61	43.5	14	94.4	30.4	32.2	0.13	2	143.833	5	6	31		15	15	15	-16	1	1
M	0	72	5.21	48.5	16.9	93.1	32.4	34.8	0.35	2	162.4	5	5	40	0		15	15	-25	1	1
F	1	49	5.05	43	14.3	85.1	28.3	33.3	0.09	1	330	8	5	50	15		15	15	-35	1	1
F	1	51	4.63	42.1	13.7	90.9	29.6	32.5	0.02	2	84.4	2	6	73	52		15	15	-58	1	1
F	1	79	4.86	43.4	14.2	89.3	29.2	32.7	0.11	2	126	2	6	50			15	15	-35	1	1
F	1	39	4.35	39.1	13.1	89.9	30.1	33.5	0.04	1	326.817	5	5	40			15	15	-25	1	1
F	1	40	4.36	38.6	13.3	88.5	30.5	34.5	0.02	2	161.1	7	5	42	36	0	16	16	-26	1	1
M	0	60	5.31	49.4	16	93	30.1	32.4	0.06	2	119.25	2	6	32		6	16	16	-16	1	1
M	0	72	4.04	39.6	13.9	98	34.4	35.1	0.03	2	674.7	7	5	20	20	11	16	16	-4	0	0
F	1	55	4.94	43.2	14.3	87.4	28.9	33.1	0.21	2	587.017	6	5	33	15	15	16	16	-17	1	1
F	1	46	4.69	41	13.9	87.4	29.6	33.9	0.02	1	128.983	4	5	50	16	20	16	16	-34	1	1
M	0	52	4.85	47	15.4	96.9	31.8	32.8	0.15	2	320.167	5	5	38	30	26	16	16	-22	1	1
F	1	49	4.34	40	13	92.2	30	32.5	0.04	2	307.933	4	6	24	14		16	16	-8	1	0
F	1	36	4.16	37.9	12.8	91.1	30.8	33.8	0.03	2	147.95	4	5	30			16	16	-14	1	1
F	1	61	3.93	36.2	11.7	92.1	29.8	32.3	0.22	2	148.017	6	5	46			16	16	-30	1	1
F	1	55	4.75	44	13.8	92.6	29.1	31.4	0.18	2	102.133	2	5	51		14	17	17	-34	1	1
F	1	43	4.42	40.6	13.4	91.9	30.3	33	0.17	2	170.8	3	5	44	12	16	17	17	-27	1	1
F	1	32	4.55	42.1	13.9	92.5	30.5	33	0.05	2	105.283	5	5	36	24	16	17	17	-19	1	1
M	0	68	4.48	40.2	13.5	89.7	30.1	33.6	0.41	2	208.5	4	5	48	22	18	17	17	-31	1	1
M	0	50	4.79	42.9	15	89.6	31.3	35	2.72	1	51.4	1	5	14	13		17	17	3	0	0
F	1	57	4.84	45.2	15.3	93.4	31.6	33.8	0.1	2	205.883	5	6	53	24		17	17	-36	1	1
F	1	78	3.63	36.7	11.9	101.1	32.8	32.4	0.02	2	59.95	1	6	62	44		17	17	-45	1	1
F	1	53	4.93	43	13.8	87.2	28	32.1	0.54	2	149.983	4	5	31			17	17	-14	1	1
F	1	80	5.16	46.5	14.9	90.1	28.9	32	0.05	3	156.117	5	6	46			17	17	-29	1	1
F	1	72	4.35	38.8	12.9	89.2	29.7	33.2	0.15	3	181.567	4	6	53			17	17	-36	1	1
M	0	71	4.76	42.3	13.9	88.9	29.2	32.9	0.03	2	220.05	5	5	44			17	17	-27	1	1
F	1	68	4.7	39.1	12.6	83.2	26.8	32.2	0.11	2	365.433	4	6	44			17	17	-27	1	1
M	0	46	4.95	45.6	15.6	92.1	31.5	34.2	0.05	2	164.033	4	6	32	4	2	18	18	-14	1	1
F	1	62	4.6	41.4	13.3	90	28.9	32.1	0.51	2	401.95	6	6	73	6	6	18	18	-55	1	1
M	0	55	5.27	41.9	14.7	79.5	27.9	35.1	0.35	2	351.983	13	5	26		6	18	18	-8	1	0
F	1	59	5.18	45.8	15.7	88.4	30.3	34.3	0.44	2	398.633	6	6	42	16	8	18	18	-24	1	1
F	1	57	4.8	34.3	9.6	71.5	20	28	0.59	2	124.017	2	5	62	22	14	18	18	-44	1	1
M	0	47	5.41	46.2	15.9	85.4	29.4	34.4	0.07	1	347.95	4	5	18	22	14	18	18	0	0	0
F	1	28	4.48	40.7	13.6	90.8	30.4	33.4	0.31	2	107.967	4	5	68		14	18	18	-50	1	1
M	0	41	5.1	45.2	15.7	88.6	30.8	34.7	0.26	2	129.95	4	5	46	18	18	18	18	-28	1	1
F	1	47	5.03	46.9	15.5	93.2	30.8	33	0.06	2	591.55	7	6	42	24	18	18	18	-24	1	1
M	0	40	6.04	49.2	16	81.5	26.5	32.5	0.68	2	67.95	2	5	40		18	18	18	-22	1	1
F	1	35	5.14	44.8	15.1	87.2	29.4	33.7	0.03	1	121.8	4	6	34		18	18	18	-16	1	1
F	1	59	4.79	44	14.1	91.9	29.4	32	0.3	2	206.667	4	6	57	18	20	18	18	-39	1	1
F	1	68	4.33	41.5	13.2	95.8	30.5	31.8	0.23	2	196.067	9	6	53	32	24	18	18	-35	1	1
F	1	51	4.21	38.7	12.2	91.9	29	31.5	0.18	1	176	5	5	46	26	28	18	18	-28	1	1
M	0	42	4.47	40.5	13.8	90.6	30.9	34.1	1.16	2	120.067	4	5	40	22	66	18	18	-22	1	1
M	0	54	5.01	47.3	15.9	94.4	31.7	33.6	0.06	2	74.55	1	5	68	18		18	18	-50	1	1
F	1	42	4.08	36.6	12.3	89.7	30.1	33.6	0.04	2	459.983	8	4	24	24		18	18	-6	0	0
F	1	47	4.53	41.4	13.7	91.4	30.2	33.1	0.82	1	177.9	5	5	60	30		18	18	-42	1	1
M	0	69	5.08	46.4	15.9	91.3	31.3	34.3	0.91	1	118.233	3	6	32			18	18	-14	1	1
M	0	70	4.79	43.7	14.4	91.2	30.1	33	0.04	2	285.083	5	6	20			18	18	-2	0	0
F	1	21	4.32	38.3	12.7	88.7	29.4	33.2	0.04	1	393.983	7	4	35			18	18	-17	1	1
F	1	46	4.63	42.7	14.1	92.2	30.5	33	0.02	2	159.933	4	6	36	18	6	20	20	-16	1	1
M	0	42	4.38	44.5	14.8	101.6	33.8	33.3	0.03	1	282.033	4	5	38		12	20	20	-18	1	1
M	0	42	4.7	45.1	15.4	96	32.8	34.1	0.64	1	99.9833	1	5	20	18	14	20	20	0	0	0
F	1	76	4.84	44.2	14.1	91.3	29.1	31.9	0.09	2	222.05	6	6	76		15	20	20	-56	1	1
M	0	67	5.1	47	15.9	92.2	31.2	33.8	0.04	2	115.15	1	5	66	30	16	20	20	-46	1	1
F	1	62	4.6	40.3	12.9	87.6	28	32	0.16	2	125.95	5	6	44	16	17	20	20	-24	1	1
F	1	65	4.67	41.8	13.5	89.5	28.9	32.3	0.24	2	178.533	5	6	44		18	20	20	-24	1	1
M	0	43	5.26	45.6	15.3	86.7	29.1	33.6	0.1	1	243.9	4	5	17	14	20	20	20	3	0	0
F	1	64	4.83	43.2	13.9	89.4	28.8	32.2	0.33	2	373.95	12	6	42	33	20	20	20	-22	1	1
F	1	41	3.87	37.4	12.5	96.6	32.3	33.4	0.07	2	305.55	6	6	44	40	22	20	20	-24	1	1
F	1	68	5.01	45.3	14.7	90.4	29.3	32.5	0.11	2	350.1	8	6	52	31	24	20	20	-32	1	1
M	0	37	5.32	46.8	15.4	88	28.9	32.9	0.08	1	320.317	4	5	20	14	26	20	20	0	0	0
F	1	52	4.42	38.3	13.4	86.7	30.3	35	1.07	2	117.883	4	5	24	35	26	20	20	-4	0	0
F	1	27	4.41	37.8	12.8	85.7	29	33.9	3.04	1	313.933	5	5	46		26	20	20	-26	1	1
F	1	75	4.76	43.9	14.4	92.2	30.3	32.8	0.14	2	746.05	7	5	53		30	20	20	-33	1	1
F	1	25	4.3	37.6	12.9	87.4	30	34.3	0.03	2	430.25	6	4	46		31	20	20	-26	1	1
M	0	69	4.95	47	15.8	94.9	31.9	33.6	0.16	3	239.367	5	6	48		34	20	20	-28	1	1
M	0	75	4.29	42.9	14	100	32.6	32.6	0.07	2	256.417	3	5	71	44	36	20	20	-51	1	1
F	1	53	4.79	43.5	14.2	90.8	29.6	32.6	0.2	2	57.6833	2	5	44		46	20	20	-24	1	1
F	1	65	4.03	39.6	13.2	98.3	32.8	33.3	0.06	1	415.633	6	4	34	25		20	20	-14	1	1
F	1	74	4.52	42	13.5	92.9	29.9	32.1	0.08	2	473.783	35	4	35	35		20	20	-15	1	1
M	0	32	5.04	44.8	15.3	88.9	30.4	34.2	0.12	2	103.967	2	5	30			20	20	-10	1	0
F	1	54	4.23	38.8	12.7	91.7	30	32.7	0.31	2	137.95	4	5	30			20	20	-10	1	0
F	1	79	5.01	43.3	14.5	86.4	28.9	33.5	0.11	2	143.983	2	6	22			20	20	-2	0	0
M	0	77	5.06	45.9	14.6	90.7	28.9	31.8	1.73	2	156.05	5	5	35			20	20	-15	1	1
F	1	40	4.51	37.4	12	82.9	26.6	32.1	0.02	2	195.9	4	6	51			20	20	-31	1	1
M	0	58	4.65	42.8	14.4	92	31	33.6	0.02	3	503.983	6	5	28	14	6	22	22	-6	0	0
M	0	74	4.7	44.1	14.7	93.8	31.3	33.3	0.8	2	411.95	4	6	37	16	6	22	22	-15	1	1
F	1	56	4.78	36	10.7	75.3	22.4	29.7	0.14	2	507.717	9	4	48	24	15	22	22	-26	1	1
M	0	35	5.26	44.8	15.4	85.2	29.3	34.4	0.03	2	249.9	6	4	40	30	18	22	22	-18	1	1
F	1	56	4.78	44.1	14.6	92.3	30.5	33.1	0.11	2	195.9	4	5	73	12	22	22	22	-51	1	1
F	1	39	4.05	38.4	12.8	94.8	31.6	33.3	0.01	2	163.183	4	5	36	6	28	22	22	-14	1	1
M	0	68	4.75	45	15.2	94.7	32	33.8	0.04	2	167.733	5	6	48		31	22	22	-26	1	1
F	1	52	4.95	44	14.2	88.9	28.7	32.3	0.79	1	169.667	4	6	36		31	22	22	-14	1	1
F	1	44	4.17	33.4	10.4	80.1	24.9	31.1	0.12	1	191.917	4	6	52		34	22	22	-30	1	1
F	1	60	4.37	34.6	11.1	79.2	25.4	32.1	0.14	2	209.95	11	6	37		42	22	22	-15	1	1
F	1	51	4.37	37.9	12.4	86.7	28.4	32.7	0.2	2	375.5	6	4	57		78	22	22	-35	1	1
M	0	48	4.74	44.1	14.5	93	30.6	32.9	0.27	1	235.85	3	6	60	0		22	22	-38	1	1
F	1	45	4.25	41.1	13.7	96.7	32.2	33.3	0.11	1	147.967	5	5	37	24		22	22	-15	1	1
F	1	73	4.5	39.1	12.6	86.9	28	32.2	0.17	2	58.1167	3	6	44			22	22	-22	1	1
F	1	62	4.63	41.3	13.3	89.2	28.7	32.2	0.69	2	148.517	5	5	64			22	22	-42	1	1
M	0	48	5.26	48.3	16.4	91.8	31.2	34	0.3	2	246.967	4	5	64			22	22	-42	1	1
F	1	48	3.96	36.2	12	91.4	30.3	33.1	0.19	1	341.95	7	5	66			22	22	-44	1	1
F	1	46	4.58	41.6	14.2	90.8	31	34.1	0.11	3	342.183	6	6	44			22	22	-22	1	1
M	0	38	4.73	43.1	14.4	91.1	30.4	33.4	0.19	2	369.2	5	6	28			22	22	-6	0	0
M	0	40	5.48	46	16.1	83.9	29.4	35	0.1	1	296.367	8	6	16	10	4	24	24	8	0	0
F	1	36	5.22	32.5	10.2	62.3	19.5	31.4	0.35	2	251.45	5	6	76	30	6	24	24	-52	1	1
M	0	43	5.09	47.6	15.6	93.5	30.6	32.8	0.06	1	235.9	4	5	52	38	12	24	24	-28	1	1
M	0	72	5.07	42.4	14	83.6	27.6	33	0.04	2	183.65	4	6	53		16	24	24	-29	1	1
F	1	64	4.14	37.5	12.3	90.6	29.7	32.8	0.29	2	584.117	13	4	71	24	22	24	24	-47	1	1
F	1	53	4.99	44.8	15	89.8	30.1	33.5	0.05	2	369.917	6	4	44	24	24	24	24	-20	1	1
F	1	60	5.01	43.7	14.5	87.2	28.9	33.2	0.14	3	398.55	7	4	44	74	26	24	24	-20	1	1
M	0	62	4.55	44.6	14.8	98	32.5	33.2	0.07	2	148	4	6	34	36	34	24	24	-10	0	0
F	1	53	5.02	41.7	13.7	83.1	27.3	32.9	0.04	2	153.933	4	5	36		38	24	24	-12	1	0
F	1	53	3.91	36.9	12	94.4	30.7	32.5	0.15	2	67.3167	2	5	60			24	24	-36	1	1
F	1	80	6.47	44.1	14.1	68.2	21.8	32	0.34	2	77.4833	2	5	66			24	24	-42	1	1
M	0	44	5.15	46.8	15.6	90.9	30.3	33.3	0.33	1	105.833	5	5	66			24	24	-42	1	1
M	0	55	5.49	48.1	15.9	87.6	29	33.1	0.21	3	269.033	6	6	60			24	24	-36	1	1
F	1	58	4.9	44	14.1	89.8	28.8	32	0.39	1	341.417	9	4	40			24	24	-16	1	1
F	1	61	4.69	41.5	13.7	88.5	29.2	33	0.23	2	187.967	4	6	46	17	8	25	25	-21	1	1
F	1	30	5.13	45	15.2	87.7	29.6	33.8	0.21	2	104.267	1	5	57	18	14	26	26	-31	1	1
F	1	52	4.97	46.5	15.2	93.6	30.6	32.7	0.21	2	202.083	6	4	30	30	20	26	26	-4	0	0
F	1	78	4.69	40.5	13	86.4	27.7	32.1	0.8	3	223.583	5	6	53	20	22	26	26	-27	1	1
F	1	63	4.42	39.7	12.8	89.8	29	32.2	0.1	1	194.2	6	5	57	22	22	26	26	-31	1	1
F	1	43	5.4	42.2	13.2	78.1	24.4	31.3	0.14	2	50.8833	2	5	48		26	26	26	-22	1	1
F	1	53	4.99	41.8	13.6	83.8	27.3	32.5	0.05	2	267.967	5	5	44	33	28	26	26	-18	1	1
F	1	84	4.6	39.8	13.6	86.5	29.6	34.2	0.43	3	145.833	4	6	51		28	26	26	-25	1	1
F	1	56	4.71	44.6	15.1	94.7	32.1	33.9	0.04	2	121.967	2	6	46	42	36	26	26	-20	1	1
F	1	58	5.77	47.8	15.7	82.8	27.2	32.8	0.63	1	163.1	4	5	60	22	40	26	26	-34	1	1
M	0	43	5.22	45.5	15.1	87.2	28.9	33.2	0.08	1	72.25	2	5	52		40	26	26	-26	1	1
M	0	43	4.59	40.3	13.5	87.8	29.4	33.5	0.04	2	353.583	8	5	40	28	42	26	26	-14	1	1
M	0	53	4.78	43.7	14.8	91.4	31	33.9	0.16	1	175.967	6	5	60	28	44	26	26	-34	1	1
F	1	68	4.65	40.6	13.5	87.3	29	33.3	0.57	2	388.917	7	4	53		51	26	26	-27	1	1
M	0	66	4.45	42.2	14.4	94.8	32.4	34.1	0.07	1	88.5667	2	5	66			26	26	-40	1	1
M	0	58	5.05	45.1	15.2	89.3	30.1	33.7	0.46	1	123.083	1	5	68			26	26	-42	1	1
F	1	60	4.84	41.4	13.3	85.5	27.5	32.1	0.98	2	135.9	4	5	60			26	26	-34	1	1
F	1	42	4.31	39.6	13.4	91.9	31.1	33.8	0.04	2	157.983	4	5	48			26	26	-22	1	1
M	0	51	5.35	50	17	93.5	31.8	34	0.29	1	165.95	4	5	92			26	26	-66	1	1
M	0	81	3.72	35.4	11.6	95.2	31.2	32.8	0.45	3	166.467	6	6	66			26	26	-40	1	1
F	1	78	4.6	40.7	13.2	88.5	28.7	32.4	0.28	2	167.967	3	6	62			26	26	-36	1	1
F	1	27	4.52	41	13.4	90.7	29.6	32.7	0.04	1	309.433	4	6	35			26	26	-9	0	0
F	1	55	4.45	43.1	14.6	96.9	32.8	33.9	0.67	3	772.317	8	5	64			26	26	-38	1	1
F	1	55	4.72	41.7	13.5	88.3	28.6	32.4	0.06	1	327.867	4	5	52	40	15	28	28	-24	1	1
F	1	73	4.37	41	13.6	93.8	31.1	33.2	0.15	3	287.6	6	5	62	31	18	28	28	-34	1	1
F	1	49	4.54	37.6	12	82.8	26.4	31.9	0.27	2	175.983	5	6	60		20	28	28	-32	1	1
M	0	38	4.87	46.1	15.9	94.7	32.6	34.5	0.2	1	154.033	5	5	57		24	28	28	-29	1	1
F	1	74	3.83	36.3	11.4	94.8	29.8	31.4	0.09	2	206.233	6	6	62		26	28	28	-34	1	1
M	0	60	4.94	44.1	14.8	89.3	30	33.6	0.04	2	323.633	5	6	60	53	31	28	28	-32	1	1
M	0	76	4.29	38.7	11.9	90.2	27.7	30.7	1.98	3	47.9333	1	6	48		31	28	28	-20	1	1
M	0	55	5.44	46.2	15.7	84.9	28.9	34	0.02	1	425.833	6	4	46	44	34	28	28	-18	1	1
F	1	39	4.48	40.6	13.5	90.6	30.1	33.3	0.08	1	335.6	3	5	60	28	38	28	28	-32	1	1
M	0	56	6.04	39.4	12.3	65.2	20.4	31.2	0.13	2	88	2	5	24	14		28	28	4	0	0
M	0	47	4.59	45.9	15.4	100	33.6	33.6	0.26	2	62.1667	2	6	44			28	28	-16	1	1
F	1	62	5.1	44.5	15.2	87.3	29.8	34.2	0.39	3	81.3667	4	6	40			28	28	-12	1	0
M	0	51	4.85	43.2	15.2	89.1	31.3	35.2	0.21	3	531.183	5	5	66	10	0	30	30	-36	1	1
M	0	67	4.43	40.7	13.3	91.9	30	32.7	0.07	2	76.3333	2	5	57	20	20	30	30	-27	1	1
M	0	21	5.47	47.7	16.2	87.2	29.6	34	0.1	1	155.233	4	6	24	8	30	30	30	6	0	0
M	0	48	5.23	45.3	14.8	86.6	28.3	32.7	0.54	2	203.983	7	6	53	34	32	30	30	-23	1	1
F	1	46	4.52	41.7	13.2	92.3	29.2	31.7	0.01	1	101.967	1	6	30		38	30	30	0	0	0
M	0	68	5.82	51.2	17.2	88	29.6	33.6	0.25	2	165.983	4	5	55	46	50	30	30	-25	1	1
M	0	61	5.32	47	16.1	88.3	30.3	34.3	0.12	2	134.25	4	5	62	26		30	30	-32	1	1
F	1	44	4.63	41.5	13.6	89.6	29.4	32.8	0.05	2	153.833	4	5	42	30		30	30	-12	0	0
M	0	70	5.45	47.1	15.6	86.4	28.6	33.1	0.08	2	506.017	9	5	35	40	13	31	31	-4	0	0
F	1	49	4.37	39.3	12.8	89.9	29.3	32.6	0.48	2	364	8	5	50	28	35	31	31	-19	1	1
F	1	81	5.29	46.8	15.3	88.5	28.9	32.7	0.12	3	143.65	3	6	55		50	31	31	-24	1	1
M	0	41	5.65	47.6	16.5	84.2	29.2	34.7	0.23	1	101.917	2	5	64	44		31	31	-33	1	1
M	0	70	4.65	42.8	13.8	92	29.7	32.2	0.12	2	169.917	10	5	31			31	31	0	0	0
M	0	82	5.08	45.7	14.6	90	28.7	31.9	0.15	3	207.017	7	6	60	4	2	32	32	-28	1	1
M	0	59	4.87	43.4	14.6	89.1	30	33.6	0.21	2	582.667	4	5	38		2	32	32	-6	0	0
F	1	53	4.63	44.2	14.2	95.5	30.7	32.1	0.17	2	112.467	5	5	44	46	24	32	32	-12	0	0
F	1	30	4.96	43.7	14.1	88.1	28.4	32.3	0.07	1	81.95	1	5	40	18	26	32	32	-8	0	0
M	0	66	5.66	50.2	17	88.7	30	33.9	0.48	2	111.85	2	6	60	33	30	32	32	-28	1	1
F	1	47	4.81	40.1	12.8	83.4	26.6	31.9	0.11	1	172.783	4	5	88		33	32	32	-56	1	1
M	0	60	5.48	47.7	16	87	29.2	33.5	0.05	2	69.4667	2	5	35	38	48	32	32	-3	0	0
M	0	86	4.44	41.2	13.7	92.8	30.9	33.3	0.11	3	221.967	9	5	46	6		32	32	-14	1	1
F	1	42	4.48	40.3	12.9	90	28.8	32	0.19	2	192.533	3	6	42	32		32	32	-10	0	0
F	1	64	4.55	40.1	12.1	88.1	26.6	30.2	0.79	2	248.25	5	5	48	44	33	33	33	-15	1	1
F	1	67	4.52	40.5	13.5	89.6	29.9	33.3	0.24	2	380.267	4	6	40	33		33	33	-7	0	0
F	1	45	4.47	41.3	13.7	92.4	30.6	33.2	0.45	1	149.067	4	6	38			33	33	-5	0	0
F	1	48	5.32	44.6	14.9	83.8	28	33.4	1.05	2	190.267	4	5	66			33	33	-33	1	1
F	1	56	5.26	44.6	14.7	84.8	27.9	33	0.55	2	348.95	9	5	40			33	33	-7	0	0
F	1	65	4.68	43.2	14.3	92.3	30.6	33.1	0.1	1	348.5	5	5	51		36	34	34	-17	1	1
F	1	70	4.59	41.3	13.7	90	29.8	33.2	0.07	3	351	8	4	66	20	40	34	34	-32	1	1
F	1	47	4.42	39.3	13.6	88.9	30.8	34.6	3.11	2	181.95	5	5	64	57	42	34	34	-30	1	1
F	1	52	4.45	39.8	13.1	89.4	29.4	32.9	0.4	2	115.983	4	5	64	17		34	34	-30	1	1
M	0	80	3.94	36.5	11.6	92.6	29.4	31.8	0.05	3	178.433	9	6	82	31		34	34	-48	1	1
F	1	57	5.98	36.3	11.7	60.7	19.6	32.2	0.23	1	331.85	8	4	48	42		34	34	-14	0	1
F	1	66	4.39	40.5	13.1	92.3	29.8	32.3	0.1	2	125.233	4	5	71	46		34	34	-37	1	1
F	1	21	4.77	40.5	13.1	84.9	27.5	32.3	0.1	1	327.867	7	4	48			34	34	-14	0	1
F	1	78	4.25	39.5	13	92.9	30.6	32.9	0.11	2	275.95	7	6	60		15	35	35	-25	1	1
F	1	62	4.61	42.6	14.1	92.4	30.6	33.1	0.1	2	534.133	8	5	57		22	35	35	-22	1	1
F	1	57	4.61	41	13.3	88.9	28.9	32.4	0.2	2	100.483	5	5	33	26		35	35	2	0	0
F	1	61	4.95	42.3	14	85.5	28.3	33.1	0.32	3	656.517	9	5	62	26		35	35	-27	1	1
F	1	69	4.66	41.3	14.2	88.6	30.5	34.4	0.13	1	98.1	2	5	35			35	35	0	0	0
F	1	56	4.47	43.7	14	97.8	31.3	32	0.05	2	105.533	6	5	46			35	35	-11	0	0
M	0	73	4.67	43.1	14.6	92.3	31.3	33.9	0.09	2	177.883	6	5	66			35	35	-31	1	1
M	0	60	4.96	46	15.2	92.7	30.6	33	0.1	2	215.483	4	5	46			35	35	-11	0	0
M	0	25	5.65	48.3	16.5	85.5	29.2	34.2	0.1	1	347.017	6	4	46			35	35	-11	0	0
M	0	52	4.98	46	15.7	92.4	31.5	34.1	0.1	1	385.967	4	6	51		24	36	36	-15	0	1
M	0	43	5.15	45.5	15.7	88.3	30.5	34.5	0.41	2	395.217	7	5	72		38	36	36	-36	1	1
M	0	53	5.05	46.3	15.1	91.7	29.9	32.6	0.09	1	132	5	5	64		57	36	36	-28	1	1
M	0	55	5.13	45.2	15.7	88.1	30.6	34.7	0.08	1	125.417	4	6	60	44		36	36	-24	1	1
F	1	41	4.54	39.7	12.9	87.4	28.4	32.5	0.16	2	65.4667	2	6	56			36	36	-20	1	1
F	1	50	4.48	38.5	13.1	85.9	29.2	34	0.11	2	68.0167	3	5	73			36	36	-37	1	1
F	1	66	4.62	40.9	13.7	88.5	29.7	33.5	0.14	2	434.9	7	4	53			36	36	-17	1	1
F	1	50	5.1	45.1	15.3	88.4	30	33.9	0.38	3	674.867	5	6	48		22	37	37	-11	0	0
M	0	53	5	48	16.3	96	32.6	34	1.06	2	137.967	4	5	37	34	36	37	37	0	0	0
F	1	74	4.7	43.4	14	92.3	29.8	32.3	3.62	2	165.917	1	6	51	42	46	37	37	-14	0	1
F	1	69	4.31	38.4	12.4	89.1	28.8	32.3	0.28	2	457.667	6	6	86	30		37	37	-49	1	1
M	0	78	5.04	45	15.3	89.3	30.4	34	0.04	2	81.8167	4	6	46	33		37	37	-9	0	0
F	1	52	4.55	41.4	13.3	91	29.2	32.1	0.2	2	184.067	4	6	66			37	37	-29	1	1
F	1	73	5.05	47.4	14.5	93.9	28.7	30.6	0.21	2	271.1	6	6	75			37	37	-38	1	1
F	1	58	4.05	37.8	12.8	93.3	31.6	33.9	0.64	2	775.433	14	4	80	20	22	38	38	-42	1	1
M	0	41	5.67	49.2	16.3	86.8	28.7	33.1	0.34	2	119.983	1	5	38		26	38	38	0	0	0
F	1	40	4.48	41	14	91.5	31.3	34.1	0.32	2	109.45	2	5	30	34	28	38	38	8	0	0
F	1	58	4.37	38.7	12.6	88.6	28.8	32.6	0.2	2	85.5667	5	5	50		4	40	40	-10	0	0
F	1	70	4.56	41.3	13.9	90.6	30.5	33.7	0.9	2	229.983	7	6	40	55	13	40	40	0	0	0
F	1	72	3.5	33.7	11.8	96.3	33.7	35	0.11	1	137.517	6	6	51	11	22	40	40	-11	0	0
M	0	69	5.04	45.6	15	90.5	29.8	32.9	0.39	2	407.9	5	6	55		22	40	40	-15	0	1
F	1	56	4.4	38.8	12.7	88.2	28.9	32.7	0.22	2	280.917	7	5	51		31	40	40	-11	0	0
F	1	53	4.58	40.2	13.1	87.8	28.6	32.6	0.03	2	266.083	4	6	55	24	33	40	40	-15	0	1
F	1	66	4.47	40.5	14	90.6	31.3	34.6	0.08	2	365.433	6	4	55		33	40	40	-15	0	1
F	1	60	4.68	42.7	13.8	91.2	29.5	32.3	0.1	2	553.95	16	4	48	52	54	40	40	-8	0	0
F	1	57	6.01	42	12.8	69.9	21.3	30.5	0.45	2	93.3167	4	6	60	22		40	40	-20	1	1
F	1	88	4.55	40.7	13.3	89.5	29.2	32.7	0.15	3	80.1167	2	6	60			40	40	-20	1	1
M	0	47	5.18	46.2	16	89.2	30.9	34.6	0.18	2	177.9	1	5	66			40	40	-26	1	1
F	1	57	4.39	39.7	12.7	90.4	28.9	32	0.13	1	423.45	10	4	40			40	40	0	0	0
M	0	37	4.73	42.1	13.9	89	29.4	33	0.05	1	440	6	6	26	14	2	42	42	16	0	0
F	1	55	5.18	47.7	15.5	92.1	29.9	32.5	0.91	2	379.033	5	6	40	30	14	42	42	2	0	0
F	1	88	4.11	39.7	12.3	96.6	29.9	31	0.04	2	83.95	1	6	40		35	42	42	2	0	0
F	1	24	4.46	38.8	12.5	87	28	32.2	0.72	2	265.783	4	5	57	24	42	42	42	-15	0	1
M	0	65	5.1	47.1	16.2	92.4	31.8	34.4	0.68	2	135.4	6	6	75		44	42	42	-33	1	1
F	1	50	4.62	40.2	13.2	87	28.6	32.8	0.05	1	377.867	7	4	71	57	57	42	42	-29	1	1
F	1	49	4.89	44.3	15	90.6	30.7	33.9	0.22	2	142.083	4	5	57	51		42	42	-15	0	1
F	1	42	4.63	40.2	13.1	86.8	28.3	32.6	0.13	2	135.3	4	5	60			42	42	-18	1	1
F	1	58	4.87	47	15.3	96.5	31.4	32.6	1.42	2	147.883	3	6	46			42	42	-4	0	0
F	1	78	4.44	40.9	13.3	92.1	30	32.5	2.03	2	149.95	5	6	71			42	42	-29	1	1
M	0	72	4.58	43.6	14.3	95.2	31.2	32.8	0.29	3	155.983	5	6	28			42	42	14	0	0
F	1	74	4.42	40.7	13.7	92.1	31	33.7	0.18	2	119.467	4	5	48		13	44	44	-4	0	0
M	0	34	5.09	47.6	16.5	93.5	32.4	34.7	0.36	1	317.133	3	6	42	46	36	44	44	2	0	0
M	0	55	5.42	35.8	11.5	66.1	21.2	32.1	0.02	2	125.833	4	5	40		38	44	44	4	0	0
M	0	29	4.78	44.7	15.2	93.5	31.8	34	0.6	1	282.333	4	5	60		38	44	44	-16	0	1
F	1	66	5.02	46.1	14.8	91.8	29.5	32.1	0.38	2	396	8	4	62	48	40	44	44	-18	0	1
F	1	39	4.27	32.5	9.7	76.1	22.7	29.8	0.25	2	300.333	4	5	62	46	44	44	44	-18	0	1
F	1	32	4.07	36.5	12	89.7	29.5	32.9	0.51	2	165.983	3	5	52		48	44	44	-8	0	0
F	1	62	5.25	38.6	12.2	73.5	23.2	31.6	0.29	2	120.967	7	6	51	31	53	44	44	-7	0	0
F	1	50	5.43	49.5	16.6	91.2	30.6	33.5	0.27	2	228.583	5	5	84		53	44	44	-40	1	1
F	1	52	4.4	39	12.9	88.6	29.3	33.1	0.2	2	451.967	6	5	68	48	60	44	44	-24	1	1
F	1	53	4.9	41.3	13.8	84.3	28.2	33.4	0.43	2	287.183	5	5	60		70	44	44	-16	0	1
F	1	66	4.96	43.3	14.8	87.3	29.8	34.2	0.2	3	262.017	7	6	68	46		44	44	-24	1	1
F	1	41	4.01	30.3	9.2	75.6	22.9	30.4	0.02	2	183.717	4	5	73			44	44	-29	1	1
M	0	38	5.25	46.4	16	88.4	30.5	34.5	0.09	1	307.917	4	5	52	24	16	46	46	-6	0	0
F	1	25	4.69	41.1	13.8	87.6	29.4	33.6	0.08	1	384.983	5	5	62	36	36	46	46	-16	0	1
F	1	56	4.53	40.4	12.7	89.2	28	31.4	0.39	2	219.933	10	6	55	56	42	46	46	-9	0	0
M	0	46	5.44	48.6	16.5	89.3	30.3	34	0.1	1	164	6	6	46		46	46	46	0	0	0
F	1	86	4.52	43.6	14.2	96.5	31.4	32.6	0.14	2	149.45	3	6	40		53	46	46	6	0	0
F	1	53	3.88	36.6	12.2	94.3	31.4	33.3	0.18	2	333.967	8	4	62	15		46	46	-16	0	1
M	0	74	4.52	42.5	13.9	94	30.8	32.7	0.13	2	88.0167	2	6	20			46	46	26	0	0
M	0	51	5.24	46.7	15.7	89.1	30	33.6	0.18	2	136.067	1	5	50			46	46	-4	0	0
F	1	31	5.06	41.7	14.3	82.4	28.3	34.3	0.11	1	141.583	5	5	44			46	46	2	0	0
F	1	47	4.95	41.7	13.8	84.2	27.9	33.1	0.27	2	201.917	4	6	48			46	46	-2	0	0
F	1	72	3.75	31.9	10	85.1	26.7	31.3	0.82	3	201.967	4	6	46			46	46	0	0	0
M	0	59	5.6	48.4	16.1	86.4	28.8	33.3	0.84	2	385.933	6	4	55	8	26	48	48	-7	0	0
F	1	49	4.43	40.2	12.9	90.7	29.1	32.1	0.04	2	313.633	5	5	40	18	34	48	48	8	0	0
F	1	66	5.47	36.1	11.3	66	20.7	31.3	0.16	2	249.967	6	6	51		35	48	48	-3	0	0
F	1	60	4.13	38.9	12.9	94.2	31.2	33.2	0.12	2	381.967	6	4	50	30	36	48	48	-2	0	0
F	1	56	4.75	43.9	14.9	92.4	31.4	33.9	0.09	2	74.35	2	6	44		36	48	48	4	0	0
M	0	63	5.23	46.8	15.4	89.5	29.4	32.9	0.15	2	111.967	2	6	38		53	48	48	10	0	0
F	1	52	4.64	44.4	14.3	95.7	30.8	32.2	0.03	2	120.583	3	6	64	28	56	48	48	-16	0	1
M	0	36	5.35	46.9	15.7	87.7	29.3	33.5	0.06	2	133.667	1	5	18			48	48	30	0	0
F	1	71	4.55	40.9	13.9	89.9	30.5	34	0.2	2	169.967	5	5	68			48	48	-20	0	1
M	0	32	4.85	44.5	15.4	91.8	31.8	34.6	0.82	1	192.017	3	6	34			48	48	14	0	0
M	0	60	5.45	47.6	15.4	87.3	28.3	32.4	0.45	3	277.867	4	5	44			48	48	4	0	0
F	1	55	4.94	42.4	13.2	85.8	26.7	31.1	0.21	2	533.883	16	6	50			48	48	-2	0	0
F	1	46	4.75	41.1	13.5	86.5	28.4	32.8	0.17	2	539.967	4	5	57	28	22	50	50	-7	0	0
F	1	53	4.82	42.2	14.3	87.6	29.7	33.9	0.19	2	389.85	8	6	57	52	40	50	50	-7	0	0
M	0	61	4.54	41.5	13.5	91.4	29.7	32.5	0.61	2		14	4	46		40	50	50	4	0	0
F	1	54	5.02	45.2	15	90	29.9	33.2	0.11	2	370.45	7	5	80	57	60	51	51	-29	1	1
M	0	55	4.79	45.5	15.1	95	31.5	33.2	0.15	1	223.983	5	6	62	8	46	52	52	-10	0	0
M	0	60	5.28	50	16.6	94.7	31.4	33.2	0.52	3	244.883	6	6	75	40	48	53	53	-22	0	1
F	1	68	4.71	39.9	13	84.7	27.6	32.6	0.1	2	116.133	4	6	66			53	53	-13	0	1
F	1	74	4.24	39.4	12.4	92.9	29.2	31.5	0.27	3	151.433	2	6	60			53	53	-7	0	0
F	1	63	4.65	45.2	14.9	97.2	32	33	0.46	2	183.967	5	6	66			53	53	-13	0	1
M	0	41	4.34	40.5	13.8	93.3	31.8	34.1	0.03	1	262.8	5	5	62			53	53	-9	0	0
M	0	65	5.61	53.3	18	95	32.1	33.8	0.43	2	145.85	3	6	44	30	56	54	54	10	0	0
M	0	61	4.79	42	14.4	87.7	30.1	34.3	0.05	2	306.583	4	6	64		62	54	54	-10	0	0
F	1	35	4.35	37.3	12.8	85.7	29.4	34.3	0.41	2	197.083	3	4	55	32		54	54	-1	0	0
F	1	76	3.94	34.1	11.5	86.5	29.2	33.7	2.34	2	161.967	6	5	77			54	54	-23	1	1
M	0	45	4.75	43.2	14.5	90.9	30.5	33.6	0.07	1	180.833	5	5	62			54	54	-8	0	0
F	1	58	4.52	40.4	14.3	89.4	31.6	35.4	0.65	1	459.967	7	5	60	24	36	55	55	-5	0	0
M	0	79	6.25	52	17.1	83.2	27.4	32.9	0.52	2	167.25	5	6	42		46	55	55	13	0	0
F	1	78	4.08	36.5	12.1	89.5	29.7	33.2	0.08	3	266.05	27	6	60	37		55	55	-5	0	0
F	1	72	4.84	41.2	13.1	85.1	27.1	31.8	0.35	2	427.85	11	4	51	48		55	55	4	0	0
M	0	68	5	44.3	15.2	88.6	30.4	34.3	0.26	2	59.9667	2	6	33	71		55	55	22	0	0
F	1	80	3.83	40.6	13	106	33.9	32	0.35	2	71.7167	1	6	35			55	55	20	0	0
F	1	50	4.46	41.4	13.3	92.8	29.8	32.1	1.25	2	240.4	6	5	95			55	55	-40	1	1
F	1	69	4.87	45.4	15	93.2	30.8	33	0.16	2	583.317	9	4	53	56	44	56	56	3	0	0
F	1	31	4.5	40.1	13.3	89.1	29.6	33.2	0.02	2	433.65	7	5	50	38	46	56	56	6	0	0
F	1	23	4.46	41.5	14	93	31.4	33.7	0.11	1	69.7167	2	5	48	42	54	56	56	8	0	0
M	0	66	5.03	39.4	12.5	78.3	24.9	31.7	0.31	3	433.717	20	6	60	48	42	57	57	-3	0	0
F	1	52	4.83	47.2	15.4	97.7	31.9	32.6	0.01	2	137.483	5	5	88			57	57	-31	1	1
F	1	80	4.43	43	14.2	97.1	32.1	33	0.11	3	145.867	3	6	62			57	57	-5	0	0
F	1	46	4.54	36.9	11.4	81.3	25.1	30.9	0.12	2	191.65	6	6	54			57	57	3	0	0
F	1	62	4.96	45	14.8	90.7	29.8	32.9	2.34	3	201.1	5	5	60			57	57	-3	0	0
F	1	72	4.58	43.5	14.4	95	31.4	33.1	0.09	2	547.95	7	4	54			57	57	3	0	0
F	1	73	3.96	38.4	13	97	32.8	33.9	0.03	2	188.45	3	5	66		82	60	60	-6	0	0
F	1	79	4.78	41	13.3	85.8	27.8	32.4	0.78	3	487.967	8	4	66	57		60	60	-6	0	0
F	1	73	4.61	42.1	13.2	91.3	28.6	31.4	0.05	2	106.117	1	6	57	66		60	60	3	0	0
F	1	74	4.72	41.2	13.7	87.3	29	33.3	0.4	2	164.367	4	6	35			60	60	25	0	0
F	1	79	5.14	45.5	15.6	88.5	30.4	34.3	0.04	2	196	5	6	44			60	60	16	0	0
F	1	73	4.52	39	12.6	86.3	27.9	32.3	0.14	2	137.517	6	6	86	55	60	62	62	-24	0	1
F	1	60	4.71	41.9	13.7	89	29.1	32.7	0.1	2	121.733	3	6	48	50		62	62	14	0	0
F	1	43	5.05	43.3	14.7	85.7	29.1	33.9	0.18	3	257.983	5	6	75	55	40	64	64	-11	0	0
F	1	71	4.39	38.3	12	87.2	27.3	31.3	0.56	3	111.933	3	6	44		62	64	64	20	0	0
M	0	54	4.94	42.6	13	86.2	26.3	30.5	1.06	2	690.033	7	6	68	76		64	64	-4	0	0
F	1	75	2.86	30.5	9.8	106.6	34.3	32.1	0.24	3	82.5	4	6	68		57	66	66	-2	0	0
F	1	78	4.15	37.1	11.8	89.4	28.4	31.8	0.11	2	112.217	7	6	71	74	70	66	66	-5	0	0
M	0	74	5.53	49.2	16	89	28.9	32.5	1.66	2	210.283	3	6	44	57		66	66	22	0	0
F	1	80	3.54	34.9	11.3	98.6	31.9	32.4	0.02	3	76.5333	2	6	84			66	66	-18	0	1
M	0	61	5.36	47	16.5	87.7	30.8	35.1	0.07	2	190.583	4	5	38	24	16	68	68	30	0	0
M	0	54	5.11	47.8	16.8	93.5	32.9	35.1	0.09	2	68.5	1	5	77			68	68	-9	0	0
M	0	83	4.22	39.7	13.1	94.1	31	33	0.26	3	220.733	19	6	68			71	71	3	0	0
M	0	71	4.08	37.7	11.7	92.4	28.7	31	0.84	3	515.95	20	4	50			71	71	21	0	0
M	0	45	5.53	49.9	17	90.2	30.7	34.1	0.67	2	337.417	13	6	52	72	62	72	72	20	0	0
F	1	77	4.65	38.9	12	83.7	25.8	30.8	0.71	2	104.55	4	6	57	66		73	73	16	0	0
F	1	73	4.67	43.9	14.1	94	30.2	32.1	0.35	2	140.267	5	5	60			73	73	13	0	0
F	1	61	4.94	45.8	15.2	92.7	30.8	33.2	0.08	2	99.4667	1	5	80		24	74	74	-6	0	0
F	1	48	4.83	37.7	12	78.1	24.8	31.8	1.9	2	417.267	9	4	60	28	30	74	74	14	0	0
F	1	77	4.53	39.9	13.5	88.1	29.8	33.8	0.34	2	312.75	9	6	60	51		74	74	14	0	0
F	1	68	4.17	35.8	11.7	85.9	28.1	32.7	1.14	2	119.317	4	6	66			77	77	11	0	0
M	0	55	4.52	41.7	14	92.3	31	33.6	0.87	2	238	6	5	20			77	77	57	0	0
F	1	19	5.29	34.1	11.2	64.5	21.2	32.8	0.09	2	72.3167	2	5	51		84	78	78	27	0	0
M	0	63	5.15	45.6	15	88.5	29.1	32.9	1.5	2	222.867	6	6	40	73	73	84	84	44	0	0
F	1	44	4.23	37.6	11.8	88.9	27.9	31.4	0.08	1	107.633	1	5	28		20	86	86	58	0	0
F	1	49	5.05	45.5	14.7	90.1	29.1	32.3	0.06	2	121.617	5	5	68			97	97	29	0	0
M	0	50	5.21	44.4	15.2	85.2	29.2	34.2	0.01	1	57.4	1	5	22	0	0		0	-22	1	1
M	0	79	5.37	47.7	15.5	88.8	28.9	32.5	0.04	2	65.9833	2	5	42	0	0		0	-42	1	1
F	1	46	4.33	38.5	13.3	88.9	30.7	34.5		2	79.2167	2	5	62	0	0		0	-62	1	1
M	0	64	5.54	50.2	16.5	90.6	29.8	32.9	0.3	2	99.9	2	6	26	0	0		0	-26	1	1
M	0	61	5.2	42.8	14.7	82.3	28.3	34.3		2	105.483	2	5	24	0	0		0	-24	1	1
M	0	66	4.32	39	12.9	90.3	29.9	33.1	0.05	2	109.967	4	5	53	0	0		0	-53	1	1
F	1	27	4.71	42.7	14.7	90.7	31.2	34.4		1	138.933	2	5	66	0	0		0	-66	1	1
M	0	61	5	45.5	15.7	91	31.4	34.5		2	144.05	2	5	44	0	0		0	-44	1	1
F	1	57	4.75	42.3	14.2	89.1	29.9	33.6		2	160.167	5	6	26	0	0		0	-26	1	1
F	1	28	4.7	41.7	14.3	88.7	30.4	34.3	0.02	1	197.883	4	6	46	0	0		0	-46	1	1
M	0	18	4.98	43	14.6	86.3	29.3	34	0.02	1	204.217	6	4	20	0	0		0	-20	1	1
F	1	79	4.6	40.9	13.5	88.9	29.3	33	0.06	2	229.917	7	6	55	0	0		0	-55	1	1
M	0	69	4.55	41.4	13.6	91	29.9	32.9		2		2	5	35	0	0		0	-35	1	1
M	0	72	4.81	43.5	14.7	90.4	30.6	33.8		2	103.967	1	5	31	2	0		0	-31	1	1
M	0	64	5.15	50.5	16.6	98.1	32.2	32.9	0.63	2	170.25	4	6	24	2	0		0	-24	1	1
M	0	49	4.82	43.8	15.3	90.9	31.7	34.9	0.08	1	237.333	4	6	28	2	0		0	-28	1	1
M	0	60	5.29	45.1	15.3	85.3	28.9	33.9	0.05	2	61.9833	2	5	34	4	0		0	-34	1	1
M	0	65	4.86	43.2	14.9	88.9	30.7	34.5	0.15	2	169.967	2	6	22	4	0		0	-22	1	1
M	0	37	5.02	46.3	15.8	92.2	31.5	34.1	0.14	2	132.567	2	5	53	6	0		0	-53	1	1
F	1	51	4.75	42.3	13.6	89.1	28.6	32.2		2	227.05	4	6	26	6	0		0	-26	1	1
F	1	53	6.22	39.2	12.1	63	19.5	30.9	0.27	2	363.967	8	4	44	6	0		0	-44	1	1
F	1	71	4.2	39.3	13.1	93.6	31.2	33.3		2	131.583	4	5	31	7	0		0	-31	1	1
M	0	55	4.71	42.7	14.2	90.7	30.1	33.3	0.31	2	91.9833	1	5	31	8	0		0	-31	1	1
F	1	58	4.43	40	13.4	90.3	30.2	33.5	0.16	3	167.617	3	6	31	8	0		0	-31	1	1
F	1	18	5.01	43.2	14.4	86.2	28.7	33.3	0.14	1	236.1	6	4	20	8	0		0	-20	1	1
M	0	70	4.58	43.2	14.4	94.3	31.4	33.3		2	231.967	6	6	51	10	0		0	-51	1	1
F	1	23	4.57	39	13.1	85.3	28.7	33.6	0.35	2	319.433	4	6	60	10	0		0	-60	1	1
M	0	70	5.21	46.9	16.3	90	31.3	34.8	3.06	2	93.9667	2	6	26	13	0		0	-26	1	1
F	1	49	4.25	40	13.4	94.1	31.5	33.5	0.15	1	238.9	5	6	40	13	0		0	-40	1	1
M	0	41	5.49	47	16.2	85.6	29.5	34.5	0.11	2	153.95	1	5	22	24	0		0	-22	1	1
F	1	81	5.7	49	16.2	86	28.4	33.1	0.28	2	221.4	5	6	37	24	0		0	-37	1	1
M	0	69	4.7	43.9	14.9	93.4	31.7	33.9	0.15	2	239.117	5	4	17	36	0		0	-17	1	1
M	0	22	5.02	44.3	15.7	88.2	31.3	35.4	0.03	1	56	1	5	28		0		0	-28	1	1
M	0	45	5.51	47.8	16.2	86.8	29.4	33.9	0.08	2	61.55	1	5	57		0		0	-57	1	1
F	1	52	5.07	43.9	14.5	86.6	28.6	33	0.09	1	63.3833	1	6	70		0		0	-70	1	1
M	0	67	5.66	49.5	16.2	87.5	28.6	32.7	0.11	2	63.7833	2	5	62		0		0	-62	1	1
F	1	79	4.7	41.5	13.9	88.3	29.6	33.5	0.12	2	80.1167	2	5	71		0		0	-71	1	1
M	0	38	5.5	47.8	15.8	86.9	28.7	33.1	0.35	1	82.3667	2	5	50		0		0	-50	1	1
F	1	45	4.51	39.3	12.6	87.1	27.9	32.1	2.05	2	114.183	4	5	46		0		0	-46	1	1
M	0	41	4.72	43.1	14.1	91.3	29.9	32.7	0.03	1	120.017	4	5	15		0		0	-15	1	1
M	0	53	5.63	46.9	15.8	83.3	28.1	33.7	0.43	1	122.717	2	6	54		0		0	-54	1	1
F	1	53	5.32	48	15.8	90.2	29.7	32.9	0.03	2	128.467	3	4	46		0		0	-46	1	1
F	1	87	4.23	37.6	13	88.9	30.7	34.6	0.26	2	149.95	6	6	64		0		0	-64	1	1
M	0	65	4.51	42.4	13.9	94	30.8	32.8		2	152.55	5	5	51		0		0	-51	1	1
M	0	53	4.83	43.1	14.9	89.2	30.8	34.6	0.55	1	160.2	5	5	34		0		0	-34	1	1
M	0	70	4.69	41.9	13.8	89.3	29.4	32.9	0.07	2	169.9	6	5	73		0		0	-73	1	1
F	1	63	4.58	40.7	13	88.9	28.4	31.9	0.11	2	176.5	4	5	48		0		0	-48	1	1
M	0	50	5.4	47	16.4	87	30.4	34.9	0.1	1	180.317	1	5	40		0		0	-40	1	1
F	1	55	4.9	43.4	13.9	88.6	28.4	32	0.26	2	261.833	5	6	55		0		0	-55	1	1
F	1	49	3.94	38.4	12.6	97.5	32	32.8	0.05	2	332	6	6	26		0		0	-26	1	1
M	0	38	5.23	45	15	86	28.7	33.3	0.15	2	442.05	9	4	28		0		0	-28	1	1
M	0	19	4.54	41.6	13.8	91.6	30.4	33.2	0.07	1	661.917	7	4	20		0		0	-20	1	1
F	1	65	5.06	42.3	14.2	83.6	28.1	33.6	0.68	2	775.95	7	4	46		0		0	-46	1	1
M	0	45	5.51	48.7	16.8	88.4	30.5	34.5	0.07	2	57.9667	1	5	34	0	2		2	-32	1	1
F	1	67	4.87	43.3	14.1	88.9	29	32.6	0.98	2	75.9667	3	5	53	0	2		2	-51	1	1
M	0	57	4.92	43.4	15.3	88.2	31.1	35.3	0.26	2	89.9833	2	5	33	0	2		2	-31	1	1
M	0	47	4.59	41.5	13.4	90.4	29.2	32.3	0.23	1	104.683	4	5	46	0	2		2	-44	1	1
F	1	76	4.58	40.8	13	89.1	28.4	31.9		2	139.333	4	6	24	0	2		2	-22	1	1
F	1	51	4.18	39.6	13.4	94.7	32.1	33.8	0.07	2	150	2	6	28	0	2		2	-26	1	1
F	1	52	5.08	44	14.9	86.6	29.3	33.9	0.19	1		4	5	31	0	2		2	-29	1	1
M	0	55	5.62	47.7	16.2	84.9	28.8	34	0.17	2	72.0167	1	5	62	2	2		2	-60	1	1
M	0	35	5.39	46.2	16.1	85.7	29.9	34.8	0.44	2	89.9667	2	5	26	2	2		2	-24	1	1
M	0	58	4.92	45.6	15	92.7	30.5	32.9		2	91.4333	2	5	35	2	2		2	-33	1	1
M	0	36	5.73	52.4	17.4	91.4	30.4	33.2	0.1	1	108.017	2	5	26	2	2		2	-24	1	1
F	1	55	4.38	37.5	12.2	85.6	27.9	32.5	0.79	2	79.7667	2	5	31	4	2		2	-29	1	1
F	1	64	4.93	41.8	14.9	84.8	30.2	35.6	0.12	2	113.967	4	6	26	6	2		2	-24	1	1
M	0	40	4.96	45.9	15.3	92.5	30.8	33.3	0.23	1	377.133	4	5	30	10	2		2	-28	1	1
F	1	64	4.52	40.5	13.4	89.6	29.6	33.1		2	182.017	2	5	46	11	2		2	-44	1	1
M	0	35	4.98	43.8	14.5	88	29.1	33.1	0.04	2	93.9167	2	5	36	12	2		2	-34	1	1
M	0	24	4.86	42.3	14.3	87	29.4	33.8	0.02	1	572.167	6	4	22	12	2		2	-20	1	1
F	1	53	5.45	46	16.3	84.4	29.9	35.4		2	201.867	4	6	60	15	2		2	-58	1	1
M	0	82	5.4	47.8	16.2	88.5	30	33.9	0.02	2	87.95	2	5	40	26	2		2	-38	1	1
M	0	56	4.77	40	13.3	83.9	27.9	33.3	0.17	2	67.8333	2	5	40		2		2	-38	1	1
F	1	69	4.65	42.2	14.1	90.8	30.3	33.4	1.22	2	71.55	2	6	44		2		2	-42	1	1
M	0	32	4.69	42.3	14.4	90.2	30.7	34	0.02	1	80	2	5	35		2		2	-33	1	1
M	0	63	5.08	45.2	14.9	89	29.3	33	0.09	2	97.0167	2	5	66		2		2	-64	1	1
M	0	42	5.46	48.9	16.7	89.6	30.6	34.2	1.78	2	131.583	5	5	68		2		2	-66	1	1
F	1	65	5.15	44.9	15.1	87.2	29.3	33.6	0.11	2	270.5	22	6	36		2		2	-34	1	1
F	1	29	4.62	41.8	13.9	90.5	30.1	33.3	0.25	1	320.45	5	6	26		2		2	-24	1	1
F	1	40	4.87	41.9	13.9	86	28.5	33.2	0.03	2	598.85	10	4	42		2		2	-40	1	1
M	0	33	5.66	46.5	15.3	82.2	27	32.9	0.03	1	77.45	2	5	32	2	4		4	-28	1	1
M	0	62	5.47	49.1	17.3	89.8	31.6	35.2	0.3	2	164.567	3	4	62	2	4		4	-58	1	1
F	1	60	4.82	41.9	14.2	86.9	29.5	33.9	0.35	1	277.95	4	6	33	2	4		4	-29	1	1
F	1	44	5	43.3	14.2	86.6	28.4	32.8	0.06	2	181.95	3	5	20	4	4		4	-16	1	1
F	1	48	4.67	39.9	12.6	85.4	27	31.6	0.07	2	237.983	4	6	51	4	4		4	-47	1	1
M	0	53	5.05	46	15.7	91.1	31.1	34.1	0.09	2	360.533	6	5	33	4	4		4	-29	1	1
F	1	70	4.7	43.9	14.5	93.4	30.9	33	0.19	2	63.9667	1	6	28	8	4		4	-24	1	1
M	0	79	4.98	48.2	16.1	96.8	32.3	33.4	0.51	2	181.967	4	6	24	8	4		4	-20	1	1
M	0	28	6.03	50.4	16.5	83.6	27.4	32.7	0.01	1	287.217	6	4	37	8	4		4	-33	1	1
M	0	34	5.36	44.5	15.4	83	28.7	34.6	0.09	1	74.55	2	5	20	10	4		4	-16	1	1
M	0	52	5.23	44.3	14.8	84.7	28.3	33.4	0.22	1	314.35	6	5	13	12	4		4	-9	1	0
M	0	69	6.29	45.8	14.8	72.8	23.5	32.3		3	176.083	4	6	22	13	4		4	-18	1	1
M	0	68	3.87	36.3	11.4	93.8	29.5	31.4	0.38	2	89.3167	2	5	55	14	4		4	-51	1	1
M	0	52	5.36	47.1	16.1	87.9	30	34.2	0.08	1	97.9667	2	5	28	15	4		4	-24	1	1
F	1	68	4.98	44.5	14.6	89.4	29.3	32.8	0.04	2	185.45	4	6	68	15	4		4	-64	1	1
F	1	30	4.26	40.5	13.8	95.1	32.4	34.1	0.34	1	92.3	1	5	64	16	4		4	-60	1	1
M	0	74	3.93	33.9	11.4	86.3	29	33.6	0.1	2	101.967	2	5	37	17	4		4	-33	1	1
M	0	40	4.9	46.6	15.6	95.1	31.8	33.5	0.35	2	508.833	8	4	24	22	4		4	-20	1	1
M	0	62	5	42.6	14.7	85.2	29.4	34.5	0.27	2	177.85	4	5	44	26	4		4	-40	1	1
M	0	56	4.61	42.3	14.6	91.8	31.7	34.5	0.02	2	64.3	2	5	26		4		4	-22	1	1
M	0	57	4.21	38.3	12.5	91	29.7	32.6	0.22	2	110.117	4	5	28		4		4	-24	1	1
M	0	39	4.52	38.5	13	85.2	28.8	33.8	0.07	1	147.967	4	6	22		4		4	-18	1	1
M	0	52	5.21	47	15.5	90.2	29.8	33	0.8	2	156.867	4	6	20		4		4	-16	1	1
M	0	75	5.41	47.7	16.6	88.2	30.7	34.8	0.19	2	163.067	5	6	62		4		4	-58	1	1
F	1	71	5.1	44.5	14.7	87.3	28.8	33	0.11	2	204.017	6	4	42		4		4	-38	1	1
F	1	52	4.4	39.9	12.8	90.7	29.1	32.1	0.13	1	225.967	5	5	72		4		4	-68	1	1
F	1	51	4.02	37.5	12.7	93.3	31.6	33.9	0.03	1	274.417	3	5	22		4		4	-18	1	1
M	0	66	4.83	42	14.2	87	29.4	33.8	0.12	2	96.9	2	6	30	0	6		6	-24	1	1
M	0	49	5.34	43.6	15.4	81.6	28.8	35.3	0.04	1	201.9	4	6	44	0	6		6	-38	1	1
F	1	46	4.58	40.9	14	89.3	30.6	34.2	0.02	2	108.8	1	5	28	2	6		6	-22	1	1
M	0	47	5.2	42.8	13.9	82.3	26.7	32.5	0.11	2	183.967	5	6	46	2	6		6	-40	1	1
M	0	38	5.26	44	14.7	83.7	27.9	33.4		1	69.35	2	5	42	4	6		6	-36	1	1
M	0	41	6.65	46.9	15.2	70.5	22.9	32.4		1	159.9	3	6	32	4	6		6	-26	1	1
F	1	68	4.97	42.6	14.6	85.7	29.4	34.3	0.13	2	338.883	6	5	42	4	6		6	-36	1	1
F	1	56	4.67	41.7	14.1	89.3	30.2	33.8	0.35	2	147.967	4	6	26	6	6		6	-20	1	1
F	1	59	4.81	42	14.2	87.3	29.5	33.8	0.13	2	151.95	8	6	37	6	6		6	-31	1	1
M	0	39	5.02	42.3	14.7	84.3	29.3	34.8	0.11	1	167.95	4	5	37	8	6		6	-31	1	1
F	1	55	4.53	40.3	13.6	89	30	33.7	0.13	2	183.5	5	5	40	8	6		6	-34	1	1
F	1	61	4.53	42.2	13.9	93.2	30.7	32.9	0.06	2	544.583	13	4	24	10	6		6	-18	1	1
F	1	64	4.4	40	13.4	90.9	30.5	33.5	0.07	2	607.733	6	4	53	12	6		6	-47	1	1
M	0	77	4.29	42.4	13.8	98.8	32.2	32.5		2	89.8167	2	6	37	13	6		6	-31	1	1
M	0	73	4.64	43	14.1	92.7	30.4	32.8	0.22	3	142.433	6	6	40	15	6		6	-34	1	1
M	0	54	5.07	47.7	17.1	94.1	33.7	35.8	0.06	2	152.383	4	5	62	16	6		6	-56	1	1
F	1	70	6.02	37.8	12	62.8	19.9	31.7	0.05	2	83.9667	2	5	35	17	6		6	-29	1	1
M	0	78	5.71	50.1	17.2	87.7	30.1	34.3		2	98.3167	1	5	17	17	6		6	-11	1	0
F	1	67	3.98	39	12.7	98	31.9	32.6	0.18	3	205.25	6	6	24	17	6		6	-18	1	1
F	1	39	4.87	47	15.6	96.5	32	33.2	0.02	1	66.3167	2	5	44	18	6		6	-38	1	1
F	1	41	5.53	47.5	16.2	85.9	29.3	34.1	0.32	1	71.6833	2	5	53	18	6		6	-47	1	1
F	1	63	4.46	41.7	13.5	93.5	30.3	32.4	0.05	2	160.3	5	5	48	44	6		6	-42	1	1
M	0	38	4.99	46.6	15.3	93.4	30.7	32.8	0.04	1	66.1	2	5	56		6		6	-50	1	1
M	0	35	4.89	41.3	13.9	84.5	28.4	33.7	0.1	1	69.9667	2	5	60		6		6	-54	1	1
M	0	60	5.01	45	15.4	89.8	30.7	34.2	1.1	2	80.8	1	5	60		6		6	-54	1	1
F	1	46	4.47	39.6	12.6	88.6	28.2	31.8	0.05	2	85.9833	4	5	20		6		6	-14	1	1
M	0	50	5.12	43.1	14.8	84.2	28.9	34.3	0.45	2	132.917	2	5	38		6		6	-32	1	1
F	1	76	2.88	27.2	9.8	94.4	34	36	1.71	3	157.133	3	6	42		6		6	-36	1	1
F	1	74	4.55	40.1	12.8	88.1	28.1	31.9	0.35	2	183.967	8	5	57		6		6	-51	1	1
M	0	68	5.02	46.5	15.9	92.6	31.7	34.2	0.11	2	191.967	5	5	33		6		6	-27	1	1
F	1	67	4.29	39.5	13.3	92.1	31	33.7	0.08	2	204.133	4	6	60		6		6	-54	1	1
F	1	44	4.41	38.9	12.7	88.2	28.8	32.6	0.09	2	273.967	4	5	70		6		6	-64	1	1
F	1	23	4.14	34.9	10.8	84.3	26.1	30.9	0.07	2	295.317	5	6	38		6		6	-32	1	1
F	1	70	4.4	39	13.4	88.6	30.5	34.4	0.09	3	450.617	7	4	40		6		6	-34	1	1
F	1	59	4.24	38.1	12.9	89.9	30.4	33.9	0.13	2	539.6	48	4	26		6		6	-20	1	1
F	1	72	4.63	42	13.9	90.7	30	33.1	0.01	3	592.067	21	4	40		6		6	-34	1	1
F	1	75	4.67	40.2	13.4	86.1	28.7	33.3	0.55	2		2	5	64		6		6	-58	1	1
F	1	61	4.73	39.3	13.4	83.1	28.3	34.1	0.32	2	101.95	2	5	71		7		7	-64	1	1
M	0	33	5.24	46.5	15.8	88.7	30.2	34	0.02	1	79.9333	2	5	50	0	8		8	-42	1	1
M	0	43	5.29	45.9	15.5	86.8	29.3	33.8	0.44	3	153.417	4	6	71	4	8		8	-63	1	1
M	0	79	4.73	41.8	13.7	88.4	29	32.8	0.32	3	186.483	6	5	22	4	8		8	-14	1	1
M	0	42	5.26	48	15.8	91.3	30	32.9	0.06	2	310.783	4	6	38	4	8		8	-30	1	1
M	0	70	5.58	49	16.4	87.8	29.4	33.5	0.18	3	131.95	3	6	35	6	8		8	-27	1	1
F	1	62	4.84	44.5	14.8	91.9	30.6	33.3	0.2	2	161.9	4	6	40	6	8		8	-32	1	1
M	0	74	4.65	43.1	14.2	92.7	30.5	32.9	1.29	2	220.65	6	6	33	6	8		8	-25	1	1
F	1	28	4.34	37.7	12.5	86.9	28.8	33.2		1	231.933	6	6	54	8	8		8	-46	1	1
F	1	75	5.06	45.3	14.9	89.5	29.4	32.9	0.18	2	235.1	5	5	46	8	8		8	-38	1	1
M	0	61	4.59	44.1	15.2	96.1	33.1	34.5	0.37	2	97.7167	2	5	57	10	8		8	-49	1	1
F	1	52	4.98	44	15.2	88.4	30.5	34.5	0.01	1	503.167	5	4	66	12	8		8	-58	1	1
M	0	69	4.2	41.1	14.1	97.9	33.6	34.3	1.54	2	93.85	2	6	20	13	8		8	-12	1	0
M	0	72	4.71	45	14.7	95.5	31.2	32.7	0.5	2	185.167	4	6	51	15	8		8	-43	1	1
M	0	40	4.45	40.1	13.3	90.1	29.9	33.2	0.16	2	161.983	5	4	31	16	8		8	-23	1	1
F	1	49	4.09	37.6	12.7	91.9	31.1	33.8	0.09	1	67.85	2	5	15	22	8		8	-7	1	0
F	1	58	4.92	43.6	14.8	88.6	30.1	33.9	0.13	3	98.4833	4	5	60	22	8		8	-52	1	1
M	0	50	5.03	44.5	14.7	88.5	29.2	33	0.43	1	84.1	2	5	38	24	8		8	-30	1	1
F	1	76	4.29	38.4	12.7	89.5	29.6	33.1	3.38	2	99.05	2	5	48	35	8		8	-40	1	1
F	1	47	4.15	40.6	13.1	97.8	31.6	32.3	0.12	2	88.2167	5	6	32		8		8	-24	1	1
F	1	83	4.21	40.8	13.4	96.9	31.8	32.8	0.51	2	89.8667	1	5	42		8		8	-34	1	1
F	1	63	4.88	40.9	13.1	83.8	26.8	32	0.15	2	91.4833	4	5	28		8		8	-20	1	1
M	0	38	5.91	49.5	16	83.8	27.1	32.3		2	147.917	6	6	18		8		8	-10	1	0
M	0	80	4.59	42.5	14.9	92.6	32.5	35.1	8.74	2	153.967	3	5	48		8		8	-40	1	1
F	1	38	4.56	40.4	13.7	88.6	30	33.9	0.21	1	255.55	6	4	28		8		8	-20	1	1
F	1	27	4.5	38.1	13.1	84.7	29.1	34.4	0.19	1	107.967	2	5	32	4	10		10	-22	1	1
F	1	49	4.06	34.1	11	84	27.1	32.3		1	187.833	5	6	24	4	10		10	-14	1	1
F	1	54	4.9	44.5	14.6	90.8	29.8	32.8		2	189.95	5	6	37	4	10		10	-27	1	1
F	1	25	4.54	39.7	13.2	87.4	29.1	33.2		1	419	7	6	20	10	10		10	-10	1	0
F	1	45	4.2	37.3	12.2	88.8	29	32.7	0.17	2	140.1	5	6	22	12	10		10	-12	1	0
M	0	60	4.62	41.1	13	89	28.1	31.6	0.07	2	137.1	5	5	46	13	10		10	-36	1	1
F	1	47	4.68	40.8	13.9	87.2	29.7	34.1	0.14	2	161.5	5	6	40	14	10		10	-30	1	1
M	0	57	5.14	47.1	15.9	91.6	30.9	33.8	0.02	2	154.017	3	5	71	18	10		10	-61	1	1
M	0	57	5.38	48.7	16.3	90.5	30.3	33.5		1	62.3	1	5	28	22	10		10	-18	1	1
M	0	83	4.65	43.6	14.3	93.8	30.8	32.8		2	115.95	1	6	44	31	10		10	-34	1	1
F	1	40	4.79	41.9	13.6	87.5	28.4	32.5	0.06	2	161.967	4	5	37	35	10		10	-27	1	1
F	1	55	4.99	43	14.6	86.2	29.3	34		2	105.967	4	6	71	38	10		10	-61	1	1
M	0	74	4.96	42.9	14.3	86.5	28.8	33.3		2	257.983	4	4	37	40	10		10	-27	1	1
F	1	48	5.03	45.7	15.6	90.9	31	34.1	0.06	1	59.85	2	5	76		10		10	-66	1	1
M	0	48	4.74	45.2	15.1	95.4	31.9	33.4	0.29	2	92.6	2	6	75		10		10	-65	1	1
M	0	55	5.05	45.2	14.7	89.5	29.1	32.5	0.03	1	114.133	6	5	30		10		10	-20	1	1
F	1	70	4.68	41.2	13.5	88	28.8	32.8	0.53	2	152.267	4	5	44		10		10	-34	1	1
M	0	44	5.73	47.3	15	82.5	26.2	31.7	0.11	2	813.8	6	4	20	12	11		11	-9	1	0
F	1	59	4.13	39.5	12.7	95.6	30.8	32.2	0.17	2	137.2	5	6	62	31	11		11	-51	1	1
F	1	65	4.2	37.5	12.5	89.3	29.8	33.3	0.1	2	290.483	9	6	75	33	11		11	-64	1	1
F	1	75	4.63	39.2	12.6	84.7	27.2	32.1	0.53	2	264.933	9	4	75	44	11		11	-64	1	1
F	1	66	2.5	28.8	9.4	115.2	37.6	32.6		3	339.967	9	4	64	46	11		11	-53	1	1
F	1	38	4.49	41.7	13.8	92.9	30.7	33.1	0.09	1	89.9833	2	5	77		11		11	-66	1	1
M	0	58	5.34	45.3	15.3	84.8	28.7	33.8	0.13	1	140.117	4	5	35		11		11	-24	1	1
M	0	74	4.97	49.2	16.3	99	32.8	33.1	1.79	2	149.35	4	6	24		11		11	-13	1	1
F	1	68	4.86	40	13.1	82.3	27	32.8	0.24	2	157.983	5	6	22		11		11	-11	1	0
M	0	57	4.76	45.2	15.3	95	32.1	33.8	0.35	2	189.967	4	5	22		11		11	-11	1	0
F	1	72	4.55	41.6	13.9	91.4	30.5	33.4	2.56	3	202.317	5	6	57		11		11	-46	1	1
F	1	76	4.64	41.8	13.5	90.1	29.1	32.3	0.55	2	210.7	8	6	46		11		11	-35	1	1
F	1	48	4.7	42.1	14.3	89.6	30.4	34	0.05	2	375.917	5	6	35		11		11	-24	1	1
F	1	19	4.93	41.7	14.3	84.6	29	34.3	0.06	2	478.9	6	6	36		11		11	-25	1	1
F	1	26	4.96	42.9	14.3	86.5	28.8	33.3	0.27	1	64.2833	3	5	46	0	12		12	-34	1	1
F	1	60	4.28	39.9	13	93.2	30.4	32.6	0.3	2	158.7	4	6	66	4	12		12	-54	1	1
M	0	47	4.77	45.1	15	94.5	31.4	33.3		2	67.9667	2	5	26	10	12		12	-14	1	1
M	0	61	5	44.1	14.9	88.2	29.8	33.8	0.69	2	163.95	4	6	62	16	12		12	-50	1	1
F	1	49	4.71	39.5	13	83.9	27.6	32.9	0.67	2	193.983	5	5	72	16	12		12	-60	1	1
M	0	56	5.5	47.5	15.8	86.4	28.7	33.3		2	79.0833	1	5	60	22	12		12	-48	1	1
F	1	54	4.57	38.7	13.1	84.7	28.7	33.9	0.06	2	365.367	5	6	62	24	12		12	-50	1	1
F	1	51	5.19	41.2	13.1	79.4	25.2	31.8	0.5	2	87.9833	2	5	40	35	12		12	-28	1	1
F	1	35	4.54	41.4	13.9	91.2	30.6	33.6	0.08	1	127.933	3	5	42		12		12	-30	1	1
M	0	69	5.47	49	16.4	89.6	30	33.5	0.06	2	135.45	2	5	48		12		12	-36	1	1
M	0	60	4.93	43.2	15.6	87.6	31.6	36.1	1.2	2	215.417	4	5	73		12		12	-61	1	1
M	0	54	5.12	47.6	15.7	93	30.7	33	0.24	1	251.133	8	6	53		12		12	-41	1	1
M	0	77	4.43	43.6	14.2	98.4	32.1	32.6	0.51	3	271.85	6	6	53		12		12	-41	1	1
M	0	61	4.81	41.8	14.4	86.9	29.9	34.4	0.01	2	291.967	4	5	33	4	13		13	-20	1	1
F	1	60	5.9	36	10.7	61	18.1	29.7	0.87	2	470.333	8	4	20	6	13		13	-7	1	0
F	1	56	4.4	38.8	12.8	88.2	29.1	33	0.08	2	366	6	4	44	14	13		13	-31	1	1
F	1	24	4.43	42.7	14.1	96.4	31.8	33		1	223.967	6	4	17	15	13		13	-4	0	0
M	0	78	5.12	46.2	15.6	90.2	30.5	33.8	0.13	2	108.25	2	6	64		13		13	-51	1	1
F	1	22	4.3	38.4	12.4	89.3	28.8	32.3	0.02	2	114.283	2	5	35		13		13	-22	1	1
F	1	75	5.15	44.2	15.4	85.8	29.9	34.8	0.15	2	132.283	5	6	46		13		13	-33	1	1
F	1	77	4.27	36.4	11.8	85.2	27.6	32.4	0.07	3	163.4	8	6	46		13		13	-33	1	1
F	1	64	4.9	43	14	87.8	28.6	32.6	0.28	2	167.95	10	5	42		13		13	-29	1	1
M	0	47	5.58	47.6	15.9	85.3	28.5	33.4	0.04	2	168.15	3	6	34		13		13	-21	1	1
M	0	78	5.44	48.2	16.5	88.6	30.3	34.2		2	175.967	2	6	51		13		13	-38	1	1
F	1	23	4.28	38.3	12.2	89.5	28.5	31.9	0.07	1	222.333	6	6	64		13		13	-51	1	1
F	1	84	3.64	38.4	12.9	105.5	35.4	33.6	0.04	3	250.083	15	5	44		13		13	-31	1	1
M	0	71	4.14	40.7	13.5	98.3	32.6	33.2	0.11	2	280.017	7	6	24		13		13	-11	1	0
M	0	71	4.89	42.4	13.6	86.7	27.8	32.1	0.34	3	500.433	9	5	51		13		13	-38	1	1
F	1	57	4.06	39.8	13.6	98	33.5	34.2	0.08	2		2	5	53		13		13	-40	1	1
F	1	48	4.88	41.6	13.8	85.2	28.3	33.2	0.08	2	90.6833	2	5	44	4	14		14	-30	1	1
M	0	58	6.79	37.1	12.2	54.6	18	32.9	0.01	2	523.367	6	5	26	6	14		14	-12	1	0
F	1	43	4.6	39.9	13.6	86.7	29.6	34.1	0.06	2	611.967	7	4	60	6	14		14	-46	1	1
F	1	55	3.72	35.4	11.7	95.2	31.5	33.1		2	75.8667	1	5	82	10	14		14	-68	1	1
F	1	61	4.69	39.4	13.5	84	28.8	34.3	0.03	1	88.7333	1	5	51	10	14		14	-37	1	1
F	1	42	4.48	42	14.2	93.8	31.7	33.8	0.01	2	143.867	5	5	24	12	14		14	-10	1	0
F	1	35	4.2	39.3	13.4	93.6	31.9	34.1	0.06	1	274.933	6	4	35	20	14		14	-21	1	1
M	0	60	4.39	42	13.9	95.7	31.7	33.1	0.21	2	248.8	4	5	57	30	14		14	-43	1	1
M	0	47	4.86	43.6	14.5	89.7	29.8	33.3	0.17	1	102.25	1	5	26	2	15		15	-11	1	0
F	1	71	5.16	44.6	14.4	86.4	27.9	32.3	0.01	2	325.4	5	4	51	13	15		15	-36	1	1
F	1	60	5.22	46.8	15.4	89.7	29.5	32.9		2	272.15	6	4	46	22	15		15	-31	1	1
F	1	51	4.33	38.3	12.9	88.5	29.8	33.7	0.13	1	301.95	7	4	26	22	15		15	-11	1	0
F	1	63	4.56	39.5	12.5	86.6	27.4	31.6		3	255.417	6	6	62	24	15		15	-47	1	1
M	0	55	4.59	45.9	15.1	100	32.9	32.9	0.06	3	123.2	2	5	32	33	15		15	-17	1	1
F	1	76	4.61	41.2	13.7	89.4	29.7	33.3	0.21	2	135.083	3	6	22	35	15		15	-7	1	0
F	1	68	4.63	43.5	14.2	94	30.7	32.6	0.06	1	176.25	4	5	46	42	15		15	-31	1	1
F	1	81	4.79	39.9	13.2	83.3	27.6	33.1	0.74	2	53.1333	2	6	24		15		15	-9	1	0
F	1	51	3.65	34.9	11.6	95.6	31.8	33.2	5.78	2	59.55	2	5	75		15		15	-60	1	1
F	1	54	4.56	41.1	13.5	90.1	29.6	32.8	0.25	2	141.933	4	6	48		15		15	-33	1	1
F	1	72	4.56	42.3	14.4	92.8	31.6	34		2	162.017	5	6	62		15		15	-47	1	1
F	1	70	5.24	46	15.1	87.8	28.8	32.8	0.08	2	208.1	6	6	46		15		15	-31	1	1
F	1	24	4.62	37.9	12.5	82	27.1	33	0.14	2	319.867	6	4	20		15		15	-5	0	0
F	1	55	4.79	42.7	13.7	89.1	28.6	32.1	0.82	1	148.017	6	6	40	12	16		16	-24	1	1
M	0	67	4.84	44.5	15	91.9	31	33.7		2	105.95	2	6	48	14	16		16	-32	1	1
M	0	74	4.63	40.5	13.1	87.5	28.3	32.3	0.07	2	286.533	5	5	46	16	16		16	-30	1	1
F	1	38	4.46	41.7	13.4	93.5	30	32.1	0.33	1	156.017	4	6	53	18	16		16	-37	1	1
M	0	70	4.31	38.8	13.5	90	31.3	34.8	0.24	2	109.8	1	5	66	26	16		16	-50	1	1
M	0	64	4.9	42.4	14.5	86.5	29.6	34.2	0.23	2	429.983	6	5	45	28	16		16	-29	1	1
M	0	34	4.99	46.9	16.5	94	33.1	35.2	0.03	1	131.033	9	5	53		16		16	-37	1	1
F	1	33	3.84	35.3	11.4	91.9	29.7	32.3	0.03	1	144.5	2	5	62		16		16	-46	1	1
M	0	55	5.04	43.6	15	86.5	29.8	34.4	0.04	1	189.4	1	5	24		16		16	-8	1	0
M	0	75	5	44.8	15.1	89.6	30.2	33.7	0.08	2	301.967	3	5	17		16		16	-1	0	0
F	1	66	4.41	39.7	13.2	90	29.9	33.2	0.33	2	328.267	7	4	53		16		16	-37	1	1
F	1	55	4.98	41.4	13.3	83.1	26.7	32.1	0.55	2	194.083	5	6	51	11	17		17	-34	1	1
M	0	79	4.92	46	14.7	93.5	29.9	32	0.59	3	102.05	3	6	26	12	17		17	-9	1	0
F	1	58	4.82	39.4	12.5	81.7	25.9	31.7	0.21	2	479.367	9	4	48	15	17		17	-31	1	1
F	1	74	3.92	34.2	11.6	87.2	29.6	33.9	0.09	2	187.433	5	6	77	16	17		17	-60	1	1
F	1	71	4.25	40.9	13.9	96.2	32.7	34	0.12	2	433.95	6	4	40	20	17		17	-23	1	1
M	0	78	4.33	40.3	13.5	93.1	31.2	33.5	0.13	2	276.467	4	6	42	22	17		17	-25	1	1
F	1	73	4.75	42.1	14.1	88.6	29.7	33.5	0.37	2	171.983	4	6	62	28	17		17	-45	1	1
F	1	46	4.35	39.2	12.9	90.1	29.7	32.9	0.01	1	85.9667	2	5	52		17		17	-35	1	1
M	0	74	5.17	45.3	14.7	87.6	28.4	32.5	0.17	2	95.9667	3	6	46		17		17	-29	1	1
F	1	57	4.22	38.5	12.4	91.2	29.4	32.2	0.12	2	154.75	3	5	40		17		17	-23	1	1
M	0	60	5.04	45.6	16.3	90.5	32.3	35.7	0.35	2	155.917	5	5	33		17		17	-16	1	1
F	1	76	5.43	47.6	16.2	87.7	29.8	34	7.42	2	160.583	5	6	68		17		17	-51	1	1
F	1	47	4.34	39.6	13.4	91.2	30.9	33.8	0.02	1	188.867	6	6	44		17		17	-27	1	1
F	1	76	4.68	43.1	13.9	92.1	29.7	32.3	0.14	2	340.017	6	5	48		17		17	-31	1	1
F	1	71	4.63	42.7	14.2	92.2	30.7	33.3		2	669.983	6	4	35		17		17	-18	1	1
F	1	25	4.63	39.3	13.4	84.9	28.9	34.1	0.38	1	365.9	8	4	44	16	18		18	-26	1	1
F	1	44	4.52	41.4	13.4	91.6	29.6	32.4	0.05	1	507.95	6	4	46	16	18		18	-28	1	1
F	1	39	4.69	41.3	13.5	88.1	28.8	32.7		2	101.967	2	5	44	18	18		18	-26	1	1
M	0	69	5.58	51.3	17.1	91.9	30.6	33.3		2	186.083	5	6	20	18	18		18	-2	0	0
M	0	56	5.48	47.2	15.1	86.1	27.6	32	0.24	2	139.983	4	6	42	28	18		18	-24	1	1
M	0	46	4.78	42.8	14.3	89.5	29.9	33.4	0.08	1	190.067	2	5	24		18		18	-6	0	0
F	1	62	4.37	40.2	14	92	32	34.8	0.15	2	579.933	20	4	28		18		18	-10	1	0
F	1	36	4.9	44.3	14.5	90.4	29.6	32.7	0.04	1		2	5	51		18		18	-33	1	1
M	0	73	4.66	42.9	14.7	92.1	31.5	34.3	0.11	2	76.4167	2	6	31	2	20		20	-11	1	0
M	0	60	5.02	44	15.1	87.6	30.1	34.3	0.13	2	156.883	4	6	40	6	20		20	-20	1	1
F	1	58	5.95	49.3	15.8	82.9	26.6	32	0.28	1	63.2667	2	5	57	8	20		20	-37	1	1
F	1	61	4.31	41	13.9	95.1	32.3	33.9		2	168.133	4	6	40	8	20		20	-20	1	1
F	1	48	4.21	40.7	13.7	96.7	32.5	33.7	0.08	2	189.983	4	5	42	8	20		20	-22	1	1
F	1	19	4.84	42.2	14.2	87.2	29.3	33.6	0.18	1	125.017	4	6	40	12	20		20	-20	1	1
F	1	53	4.66	42.8	14.2	91.8	30.5	33.2	0.07	2	96.0833	1	5	48	20	20		20	-28	1	1
F	1	80	5.01	44.8	14.2	89.4	28.3	31.7	0.2	2	88.7167	2	6	40	22	20		20	-20	1	1
F	1	51	5.1	42.5	14.1	83.3	27.6	33.2	1.23	2	318.617	5	6	30	22	20		20	-10	1	0
F	1	62	4.37	42	13.9	96.1	31.8	33.1		2	141.967	4	6	44	24	20		20	-24	1	1
M	0	31	4.83	44.5	15.1	92.1	31.3	33.9	0.09	1	123.683	4	5	24	30	20		20	-4	0	0
F	1	80	5.02	43.8	15.2	87.3	30.3	34.7	0.2	2	137.967	3	6	62	35	20		20	-42	1	1
M	0	35	5.02	43.3	14.4	86.3	28.7	33.3	0.98	1	99.9833	2	5	48	44	20		20	-28	1	1
F	1	56	4.5	39.7	13	88.2	28.9	32.7	0.52	1	58.1167	2	6	37		20		20	-17	1	1
M	0	29	5.54	44.5	15.9	80.3	28.7	35.7	0.05	1	72	2	5	40		20		20	-20	1	1
M	0	64	4.71	45	14.9	95.5	31.6	33.1	0.03	2	90.7333	2	5	42		20		20	-22	1	1
M	0	58	5.4	46.7	15	86.5	27.8	32.1	0.09	2	110.333	2	6	44		20		20	-24	1	1
F	1	45	4.53	41.6	13.9	91.8	30.7	33.4	0.02	1	131.383	4	5	53		20		20	-33	1	1
F	1	67	4.15	37.2	12.2	89.6	29.4	32.8	0.03	2	205.967	5	6	35		20		20	-15	1	1
F	1	36	4.41	41	13.7	93	31.1	33.4	0.1	2	213.617	7	4	28		20		20	-8	0	0
M	0	73	4.41	42.5	14.8	96.4	33.6	34.8	0.03	2	291.95	5	4	60		20		20	-40	1	1
F	1	57	4.19	39.2	12.8	93.6	30.5	32.7	0.12	2	292.533	7	4	28		20		20	-8	0	0
M	0	69	4.78	43.4	15.1	90.8	31.6	34.8	0.07	2	331.867	4	6	48		20		20	-28	1	1
F	1	66	5.18	45.2	15.3	87.3	29.5	33.8	0.47	2	373.95	11	4	44		20		20	-24	1	1
F	1	65	5.29	43.8	14.2	82.8	26.8	32.4	0.15	2	137.967	4	5	46	4	22		22	-24	1	1
M	0	59	5.12	42.8	14.5	83.6	28.3	33.9	0.21	2	294.35	4	6	42	8	22		22	-20	1	1
M	0	68	4.8	43.2	14.2	90	29.6	32.9	0.28	2	194.883	5	5	44	26	22		22	-22	1	1
F	1	67	4.59	42.4	13.5	92.4	29.4	31.8	0.1	2	271.967	7	4	55	26	22		22	-33	1	1
F	1	48	4.9	39.5	13.3	80.6	27.1	33.7	0.19	1	69.9833	1	5	80	28	22		22	-58	1	1
F	1	44	4.46	40.1	13.5	89.9	30.3	33.7	0.03	1	126.517	4	6	46	28	22		22	-24	1	1
F	1	76	4.35	39.7	13.2	91.3	30.3	33.2	0.45	2	135.833	5	4	64	31	22		22	-42	1	1
M	0	74	4.95	43.1	14.3	87.1	28.9	33.2	0.59	3	229.967	4	6	46	34	22		22	-24	1	1
F	1	45	4.64	36.1	11.5	77.8	24.8	31.9	0.21	1	255.233	7	6	44	37	22		22	-22	1	1
F	1	58	4.44	41.6	13.4	93.7	30.2	32.2	0.13	2	487.967	8	4	26	48	22		22	-4	0	0
M	0	68	5.06	43.9	14.9	86.8	29.4	33.9	0.09	2	63.7167	2	5	28		22		22	-6	0	0
F	1	76	4.54	43.5	13.7	95.8	30.2	31.5	0.24	2	75.95	2	6	55		22		22	-33	1	1
F	1	59	4.69	37.6	12.2	80.2	26	32.4	0.53	2	121.967	5	6	37		22		22	-15	1	1
F	1	80	4.25	38.1	12	89.6	28.2	31.5	0.25	2	150.983	5	6	42		22		22	-20	1	1
M	0	45	5.08	43.8	15.3	86.2	30.1	34.9	0.06	1	155.95	4	5	48		22		22	-26	1	1
M	0	58	4.76	45	14.7	94.5	30.9	32.7	0.63	2	180.183	4	5	42		22		22	-20	1	1
M	0	62	4.51	40.8	13.3	90.5	29.5	32.6	0.25	2	235.967	7	4	46		22		22	-24	1	1
F	1	55	4.53	40.9	13.7	90.3	30.2	33.5	0.07	1	276.467	6	4	34		22		22	-12	1	0
F	1	45	5.05	43.6	14.4	86.3	28.5	33	1.55	3	320.8	5	5	80		22		22	-58	1	1
F	1	77	4.86	41.6	13.6	85.6	28	32.7		2	83.9667	2	5	77	8	24		24	-53	1	1
F	1	45	4.43	41.1	13.4	92.8	30.2	32.6	0.06	1	245.917	4	5	44	12	24		24	-20	1	1
F	1	53	4.55	42.9	13.9	94.3	30.5	32.4	0.26	2	187.5	3	6	56	18	24		24	-32	1	1
F	1	34	4.61	42.6	14.7	92.4	31.9	34.5	0.05	1	74.1833	2	5	71	20	24		24	-47	1	1
M	0	59	5.15	45.1	15.3	87.6	29.7	33.9	0.28	1	204.517	4	5	38	20	24		24	-14	1	1
F	1	52	5.07	44.8	14.4	88.4	28.4	32.1	0.08	2	255.183	7	6	66	20	24		24	-42	1	1
F	1	43	4.89	45.2	14.6	92.4	29.9	32.3	1.11	2	116.867	4	5	36	22	24		24	-12	1	0
F	1	57	4.83	46.3	15	95.9	31.1	32.4	0.35	2	268	4	5	57	24	24		24	-33	1	1
M	0	50	4.35	42.5	14.6	97.7	33.6	34.4	0.07	3	403.45	5	5	46	24	24		24	-22	1	1
F	1	61	4.71	43.9	14.6	93.2	31	33.3		1	181.417	3	6	17	28	24		24	7	0	0
F	1	40	4.34	39.7	13.2	91.5	30.4	33.2	0.57	2	125.35	4	5	48	33	24		24	-24	1	1
F	1	60	4.4	39.3	12.9	89.3	29.3	32.8	0.46	3	217.333	4	6	51	35	24		24	-27	1	1
M	0	40	4.62	42.9	14.2	92.9	30.7	33.1		2	79.7667	2	5	82	36	24		24	-58	1	1
F	1	41	4.18	37.6	12.4	90	29.7	33	3.75	1	62.4333	2	5	31		24		24	-7	0	0
M	0	71	4.5	42.6	14.9	94.7	33.1	35	0.29	2	73.4167	2	5	35		24		24	-11	1	0
M	0	69	5	39.7	12.6	79.4	25.2	31.7	0.09	3	129.933	1	5	31		24		24	-7	0	0
M	0	83	4.82	43.2	14	89.6	29	32.4	0.06	2	161.867	4	5	33		24		24	-9	0	0
F	1	71	4.95	42.1	13.7	85.1	27.7	32.5	0.08	2	186.75	6	6	28		24		24	-4	0	0
M	0	83	4.04	38	13	94.1	32.2	34.2	0.35	2	229.983	5	6	57		24		24	-33	1	1
M	0	67	5.63	50.3	16.5	89.3	29.3	32.8	1.25	2	237.683	4	6	30		24		24	-6	0	0
F	1	46	4.79	37.8	12.3	78.9	25.7	32.5	0.66	2	245.917	5	6	40		24		24	-16	1	1
M	0	66	5.03	46.2	16.4	91.8	32.6	35.5	0.43	2	308.083	5	6	15		24		24	9	0	0
M	0	69	4.49	43	14.5	95.8	32.3	33.7	0.09	2	340.733	4	6	40		24		24	-16	1	1
F	1	52	3.97	38.6	13.6	97.2	34.3	35.2	0.01	2	227.65	5	4	26	27	25		25	-1	0	0
M	0	79	4.65	43.4	14.8	93.3	31.8	34.1	0.14	2	142.45	2	6	44	8	26		26	-18	1	1
M	0	72	4.81	44.1	14.5	91.7	30.1	32.9	0.12	2	216.233	7	6	53	11	26		26	-27	1	1
M	0	80	5.5	49.8	16.3	90.5	29.6	32.7	0.35	2	122.6	4	6	33	17	26		26	-7	0	0
F	1	23	4.62	40.8	14.9	88.3	32.3	36.5	0.04	1	255.95	6	6	37	24	26		26	-11	1	0
M	0	71	4.92	38.4	11.9	78	24.2	31	0.54	3	152.95	4	5	55	28	26		26	-29	1	1
F	1	76	3.85	31	9.7	80.5	25.2	31.3	0.09	2	435.983	8	4	46	37	26		26	-20	1	1
F	1	72	4.56	39.2	13	86	28.5	33.2	0.26	2	184.2	4	5	55	42	26		26	-29	1	1
F	1	65	5.09	40.1	12.7	78.8	25	31.7		2	580.133	8	4	31	44	26		26	-5	0	0
M	0	55	4.94	45	16	91.1	32.4	35.6	0.35	2	187.15	4	5	70	46	26		26	-44	1	1
F	1	77	4.7	43	14.2	91.5	30.2	33	0.06	2	194.033	5	6	44	48	26		26	-18	1	1
F	1	47	4.86	45.3	15.1	93.2	31.1	33.3		1	74.0833	2	5	73		26		26	-47	1	1
M	0	83	4.65	42.3	14	91	30.1	33.1	0.46	2	106.5	3	6	91		26		26	-65	1	1
F	1	56	4.06	35	11.6	86.2	28.6	33.1	0.36	2	113.983	5	5	35		26		26	-9	0	0
F	1	53	4.25	39.8	13.2	93.6	31.1	33.2	0.03	1	186.683	3	6	72		26		26	-46	1	1
F	1	69	4.8	42.4	13.4	88.3	27.9	31.6	0.12	2	256.267	7	6	28		26		26	-2	0	0
F	1	58	4.47	39.7	13.3	88.8	29.8	33.5	0.11	1	328.667	6	6	51		26		26	-25	1	1
F	1	65	3.99	36.5	12	91.5	30.1	32.9	0.26	2	758.667	8	5	42		26		26	-16	1	1
F	1	42	4.49	37.1	12.1	82.6	26.9	32.6		2	235.95	4	6	86	8	28		28	-58	1	1
M	0	65	4.86	43.6	15.1	89.7	31.1	34.6	0.03	3	138.133	3	6	46	13	28		28	-18	1	1
F	1	19	4.28	37.1	12.7	86.7	29.7	34.2	0.01	3	221.55	5	6	57	15	28		28	-29	1	1
M	0	62	5.45	46.2	14.4	84.8	26.4	31.2		2	264.217	8	4	22	20	28		28	6	0	0
M	0	53	5.12	46.4	16.1	90.6	31.4	34.7	0.55	1	207.967	5	5	40	24	28		28	-12	1	0
M	0	87	4.47	44.5	14.8	99.6	33.1	33.3	0.07	2	91.9667	7	6	60	26	28		28	-32	1	1
F	1	65	4.57	37.4	12.6	81.8	27.6	33.7	0.11	2	163.45	5	6	55	30	28		28	-27	1	1
F	1	49	4.46	39.9	13.8	89.5	30.9	34.6	0.54	2	169.983	4	5	46	34	28		28	-18	1	1
M	0	42	5.59	48.4	16.3	86.6	29.2	33.7	0.03	1	409.967	9	5	57	36	28		28	-29	1	1
F	1	78	4.53	41.8	13.8	92.3	30.5	33	0.08	2	226.167	8	6	53	37	28		28	-25	1	1
F	1	34	5.04	40.8	13.7	81	27.2	33.6	2.03	2	80.5167	1	5	44	40	28		28	-16	1	1
F	1	73	4.45	39	13.3	87.6	29.9	34.1	0.18	3	200.367	5	6	60	42	28		28	-32	1	1
M	0	24	5.17	44.4	15.1	85.9	29.2	34	0.28	2	284.433	6	6	71	66	28		28	-43	1	1
F	1	67	4.84	41.4	13.9	85.5	28.7	33.6	0.5	2	127.267	4	5	53		28		28	-25	1	1
F	1	31	4.86	43.1	14.5	88.7	29.8	33.6	0.16	1	157.967	2	5	48		28		28	-20	1	1
F	1	63	4.5	42.4	13.8	94.2	30.7	32.5	0.12	3	237.133	5	6	57		28		28	-29	1	1
M	0	57	4.5	47.5	15.3	105.6	34	32.2	0.21	2	259.967	4	5	20		28		28	8	0	0
F	1	51	4.81	41.9	13.6	87.1	28.3	32.5	0.19	2	280.033	6	4	28		28		28	0	0	0
F	1	64	4.31	39.5	13.4	91.6	31.1	33.9		2	582.483	6	4	51		28		28	-23	1	1
F	1	54	4.23	41.3	13.4	97.6	31.7	32.4	0.07	2		1	5	24		28		28	4	0	0
M	0	50	4.83	43	14.4	89	29.8	33.5		3	428.183	11	4	57	22	30		30	-27	1	1
F	1	40	4.85	40.2	12.7	82.9	26.2	31.6	0.11	1	109.317	3	5	48	44	30		30	-18	1	1
F	1	55	4.4	38.9	13.1	88.4	29.8	33.7	0.12	2	667.7	36	4	44	52	30		30	-14	1	1
M	0	56	4.74	42.7	13.8	90.1	29.1	32.3	0.11	1	59.1	2	5	40		30		30	-10	0	0
M	0	20	6.17	54.1	18.9	87.7	30.6	34.9	0.01	1	73.35	2	5	66		30		30	-36	1	1
F	1	46	4.27	45.1	15.7	105.6	36.8	34.8	0.14	1	160.683	5	5	64		30		30	-34	1	1
F	1	54	4.35	39.5	13.5	90.8	31	34.2	0.42	1	161.983	4	6	46		30		30	-16	1	1
M	0	62	4.72	42.5	14.4	90	30.5	33.9	0.02	2	225	4	5	48		30		30	-18	1	1
M	0	64	4.49	41.8	14	93.1	31.2	33.5	0.37	2	247.017	5	6	28		30		30	2	0	0
F	1	62	4.7	43.1	14.1	91.7	30	32.7	0.01	2	500.533	7	4	55	15	31		31	-24	1	1
F	1	78	4.88	38.4	12.2	78.7	25	31.8	0.38	2	147.833	4	6	51	31	31		31	-20	1	1
F	1	78	4.34	34.9	11.3	80.4	26	32.4	0.13	3	167.95	5	5	35	62	31		31	-4	0	0
F	1	59	4.82	43.4	14.5	90	30.1	33.4	0.03	2	95.8667	4	5	57		31		31	-26	1	1
M	0	67	5.36	45.3	14.6	84.5	27.2	32.2	0.51	2	183.233	4	6	40		31		31	-9	0	0
F	1	58	4.34	38.1	13.4	87.8	30.9	35.2	0.09	2	533.95	7	4	46		31		31	-15	1	1
M	0	44	5.11	45.5	15.3	89	29.9	33.6	0.85	2	625.583	31	4	75		31		31	-44	1	1
F	1	54	4.72	41.8	14.2	88.6	30.1	34	0.06	1	246.85	5	5	60	16	32		32	-28	1	1
F	1	32	4.61	43	14.2	93.3	30.8	33	0.08	2	326	5	6	30	16	32		32	2	0	0
F	1	34	4.66	43.1	14.2	92.5	30.5	32.9	0.09	2	171.5	3	5	38	22	32		32	-6	0	0
M	0	42	5.14	45.9	15.4	89.3	30	33.6	0.31	1	311.917	6	6	28	30	32		32	4	0	0
F	1	30	4.14	39.5	12.6	95.4	30.4	31.9		1	316.017	7	4	57	34	32		32	-25	1	1
F	1	62	4.71	43.1	13.8	91.5	29.3	32	0.2	2	578.2	14	4	60	34	32		32	-28	1	1
F	1	41	4.39	39.8	12.7	90.7	28.9	31.9	0.03	1	60.0333	2	5	60		32		32	-28	1	1
F	1	53	4.55	40.3	13.2	88.6	29	32.8	0.17	1	193.783	4	5	73		32		32	-41	1	1
M	0	65	5.35	50.7	16.6	94.8	31	32.7		2	235.967	2	6	40		32		32	-8	0	0
M	0	40	4.79	43.7	14.3	91.2	29.9	32.7	0.22	2	258.033	4	5	46		32		32	-14	1	1
M	0	35	4.67	40	13.8	85.7	29.6	34.5	0.1	2	719.983	7	4	48		32		32	-16	1	1
F	1	63	4.2	37.9	12.2	90.2	29	32.2	0.1	2	461.967	6	4	46	11	33		33	-13	0	1
F	1	61	4.3	41.4	14	96.3	32.6	33.8	0.08	2	110.017	1	5	57	22	33		33	-24	1	1
M	0	62	4.86	42.3	14.2	87	29.2	33.6	0.75	2	275.95	4	6	40	26	33		33	-7	0	0
F	1	60	4.99	45.4	14.8	91	29.7	32.6	0.77	2	253.917	5	6	55	36	33		33	-22	1	1
F	1	70	3.96	37	12.5	93.4	31.6	33.8	0.11	2	376	5	4	57	37	33		33	-24	1	1
F	1	64	4.28	38.9	13	90.9	30.4	33.4	0.17	2	71.75	2	6	50		33		33	-17	1	1
F	1	49	4.73	42	14	88.8	29.6	33.3	0.01	1	75.9833	1	5	40		33		33	-7	0	0
F	1	78	4.22	38	12.6	90	29.9	33.2	2.84	2	99.9667	1	6	73		33		33	-40	1	1
F	1	41	4.5	41.2	13.8	91.6	30.7	33.5	0.1	1	167.167	4	5	60		33		33	-27	1	1
F	1	67	4.8	42.5	14	88.5	29.2	32.9	0.53	2	157.483	4	6	64	18	34		34	-30	1	1
F	1	56	5.02	43.2	14.6	86.1	29.1	33.8	0.02	2	184.5	6	6	40	20	34		34	-6	0	0
M	0	46	5.28	31.8	10.3	60.2	19.5	32.4	0.05	2	165.933	4	5	44	30	34		34	-10	0	0
F	1	62	4.31	40.5	13.1	94	30.4	32.3	0.05	2	216.95	7	4	33	32	34		34	1	0	0
M	0	45	5.56	48.2	15.8	86.7	28.4	32.8		1	203.967	7	4	35	46	34		34	-1	0	0
F	1	55	5.29	43.5	15.3	82.2	28.9	35.2	0.29	2	109.2	4	6	53		34		34	-19	1	1
M	0	64	5.16	44.4	15.3	86	29.7	34.5	0.12	1	236.467	5	6	34		34		34	0	0	0
F	1	19	4.41	41.2	13.7	93.4	31.1	33.3	0.19	3	384.4	7	4	53	27	35		35	-18	1	1
F	1	65	4.62	44.1	14.1	95.5	30.5	32	0.55	2	330.383	8	4	48	37	35		35	-13	0	1
F	1	46	4.56	40.1	13.1	87.9	28.7	32.7		2		2	5	38	38	35		35	-3	0	0
F	1	47	4.34	41.2	13.7	94.9	31.6	33.3	0.06	2	461.917	5	5	24	44	35		35	11	0	0
M	0	68	4.86	42.3	14.9	87	30.7	35.2	0.83	2	162.683	7	6	64	53	35		35	-29	1	1
F	1	60	4.89	42.8	13.6	87.5	27.8	31.8	0.86	2	355.967	8	4	60	73	35		35	-25	1	1
F	1	71	4.05	39	13.5	96.3	33.3	34.6	0.08	2	179.983	10	5	55		35		35	-20	1	1
M	0	69	4.8	41.2	13.7	85.8	28.5	33.3	0.12	3	199.483	5	6	60		35		35	-25	1	1
F	1	53	4.72	40.4	13.5	85.6	28.6	33.4	0.19	2	695.967	11	4	40		35		35	-5	0	0
F	1	77	3.7	33.8	11	91.4	29.7	32.5	0.05	2	438.283	9	6	31	4	36		36	5	0	0
M	0	47	5.5	48	15.8	87.3	28.7	32.9	0.15	1	307.917	4	5	62	28	36		36	-26	1	1
M	0	69	4.99	46.5	15.4	93.2	30.9	33.1		3	142.583	3	6	44	30	36		36	-8	0	0
F	1	63	5.05	45.8	15.1	90.7	29.9	33	0.35	2	154.433	4	6	44		36		36	-8	0	0
F	1	78	4.63	39.6	12.9	85.5	27.9	32.6		2	143.967	4	6	44	8	37		37	-7	0	0
F	1	71	5.12	45.8	15.3	89.5	29.9	33.4	0.07	2	575.917	13	4	24	31	37		37	13	0	0
F	1	79	4.51	41.4	13.3	91.8	29.5	32.1	0.11	2	79.95	3	5	22	33	37		37	15	0	0
F	1	74	4.4	38.3	12.9	87	29.3	33.7	0.3	3	274.35	4	5	46	35	37		37	-9	0	0
F	1	65	4.5	36.6	11.3	81.3	25.1	30.9	0.02	2	201.95	5	5	60	44	37		37	-23	1	1
F	1	48	4.36	38.4	12.3	88.1	28.2	32	0.04	3	724.433	15	4	40	51	37		37	-3	0	0
F	1	49	4.7	41.6	13.8	88.5	29.4	33.2	0.16	1	206.083	5	6	66		37		37	-29	1	1
F	1	55	4.84	41.1	13.2	84.9	27.3	32.1	0.19	1	261	7	4	37		37		37	0	0	0
F	1	69	3.96	39.9	12.9	100.8	32.6	32.3	0.48	2	594.55	8	4	53	24	38		38	-15	0	1
F	1	39	4.71	39.6	13.3	84.1	28.2	33.6		1	451.95	7	4	51	38	38		38	-13	0	1
F	1	50	4.75	43	14.3	90.5	30.1	33.3	0.03	2	384	4	6	52		38		38	-14	0	1
M	0	74	5.81	50.1	16.6	86.2	28.6	33.1	0.09	3	485.967	4	4	40		38		38	-2	0	0
F	1	70	4.91	45.3	15.3	92.3	31.2	33.8	0.08	1	173.117	5	6	55	13	40		40	-15	0	1
F	1	72	4.33	41.4	13.6	95.6	31.4	32.9	0.16	2	100.367	2	6	57	17	40		40	-17	1	1
F	1	68	4.49	40.1	13.4	89.3	29.8	33.4	0.1	2	345.433	8	4	37	17	40		40	3	0	0
M	0	71	4.84	40.4	12.3	83.5	25.4	30.4	4.64	3	315.517	13	4	75	26	40		40	-35	1	1
F	1	56	4.93	42.9	14	87	28.4	32.6		2	454.167	8	4	53	36	40		40	-13	0	1
F	1	29	4.48	40.5	13.4	90.4	29.9	33.1	0.42	2	519.917	2	4	60	42	40		40	-20	1	1
M	0	37	4.7	43.4	15.1	92.3	32.1	34.8	0.09	2	197.967	5	5	66	48	40		40	-26	1	1
F	1	76	4.28	39.6	13.5	92.5	31.5	34.1	0.06	2	176.817	2	5	68	62	40		40	-28	1	1
F	1	77	4.08	39.1	12.6	95.8	30.9	32.2	0.06	2	102	1	5	62		40		40	-22	1	1
F	1	73	4.31	38.5	12.8	89.3	29.7	33.2	0.26	3	137.85	5	6	68		40		40	-28	1	1
M	0	53	5.64	47.8	16	84.8	28.4	33.5	0.09	1	159.967	4	6	66		40		40	-26	1	1
M	0	73	4.23	36.4	11.8	86.1	27.9	32.4	0.38	3	163.933	5	6	40		40		40	0	0	0
F	1	76	4.19	40.8	13.5	97.4	32.2	33.1	0.4	3	182.033	4	5	75		40		40	-35	1	1
M	0	62	4.49	38.3	12.8	85.3	28.5	33.4	0.06	2	225.333	4	6	44		40		40	-4	0	0
F	1	55	4.76	41.5	13.3	87.2	27.9	32	0.25	2	393.817	7	4	26		40		40	14	0	0
F	1	66	4.56	41.4	13.7	90.8	30	33.1	0.12	3	609.4	20	4	31		40		40	9	0	0
M	0	38	4.76	42.9	14	90.1	29.4	32.6	0.17	1	62.9667	2	5	22	22	42		42	20	0	0
F	1	80	4.61	37.3	12.1	80.9	26.2	32.4		3	195.917	7	4	73	35	42		42	-31	1	1
F	1	61	3.83	39.8	14	103.9	36.6	35.2		2	59.9833	1	6	37	53	42		42	5	0	0
F	1	54	4.11	39.2	13	95.4	31.6	33.2	0.06	1	345.567	5	5	50	54	42		42	-8	0	0
M	0	69	4.88	44.1	14.4	90.4	29.5	32.7	0.36	2	77.6833	2	6	42		42		42	0	0	0
F	1	60	4.45	40.7	13.3	91.5	29.9	32.7	0.12	2	155.933	2	5	64		42		42	-22	1	1
F	1	49	4.74	39.6	12.7	83.5	26.8	32.1	0.11	2	416.083	7	4	52		42		42	-10	0	0
F	1	72	4.58	43.3	14	94.5	30.6	32.3	0.33	2	200.2	5	6	22	4	44		44	22	0	0
F	1	53	4.41	40	13.7	90.7	31.1	34.3	0.06	2	124.2	4	6	46	32	44		44	-2	0	0
F	1	62	4.68	42.1	14	90	29.9	33.3		3	129.967	2	5	44	53	44		44	0	0	0
F	1	69	5.13	46.5	14.9	90.6	29	32	0.18	2	389.267	8	4	53	55	44		44	-9	0	0
F	1	65	5.96	37.1	11.7	62.2	19.6	31.5	0.32	3	86.9667	1	6	71		44		44	-27	1	1
F	1	62	3.88	36.5	11.8	94.1	30.4	32.3	0.67	2	592.95	21	6	66		44		44	-22	1	1
F	1	55	5.19	46.6	15.8	89.8	30.4	33.9	0.09	2	809.617	13	4	48		44		44	-4	0	0
M	0	25	5.42	46.2	15.5	85.2	28.6	33.5	0.05	1	359.4	5	5	37	31	45		45	8	0	0
F	1	65	4.57	42.1	13.4	92.1	29.3	31.8	0.04	2	387.817	5	6	68	42	46		46	-22	1	1
F	1	62	5.27	47.5	16.9	90.1	32.1	35.6	0.47	2	300.533	5	6	53	44	46		46	-7	0	0
F	1	52	4.7	42.2	14.1	89.8	30	33.4	0.12	2	181.1	6	5	37	64	46		46	9	0	0
F	1	78	4.56	39.6	13.1	86.8	28.7	33.1	0.06	2	69.6333	1	6	53		46		46	-7	0	0
F	1	80	4.39	40.5	14.7	92.3	33.5	36.3	0.15	2	111.983	2	6	60		46		46	-14	0	1
F	1	76	4.04	37.3	12.4	92.3	30.7	33.2	0.56	3	113.433	2	4	51		46		46	-5	0	0
F	1	72	4.5	43.1	14.2	95.8	31.6	32.9	0.05	2	155.767	6	5	48		46		46	-2	0	0
F	1	72	4.49	42.3	13.4	94.2	29.8	31.7	0.74	3	159.967	3	6	60	33	48		48	-12	0	0
M	0	58	4.91	45.7	15.1	93.1	30.8	33	0.63	2	84.0167	1	6	46	36	48		48	2	0	0
M	0	73	4.45	41.8	13.6	93.9	30.6	32.5	0.59	3	451.75	6	6	40	36	48		48	8	0	0
F	1	75	4.82	42.3	14	87.8	29	33.1	0.32	3	120.117	1	5	91	51	48		48	-43	1	1
M	0	63	6.14	41.6	12.8	67.8	20.8	30.8	0.57	2	334.25	4	4	55	64	48		48	-7	0	0
F	1	55	4.16	38.5	12.1	92.5	29.1	31.4	0.85	2	71.65	2	5	48		48		48	0	0	0
F	1	83	4.27	40.4	12.8	94.6	30	31.7	0.49	2	164.383	4	6	68		48		48	-20	0	1
M	0	58	6.3	45	14.3	71.4	22.7	31.8	0.05	2	169.967	4	6	51		48		48	-3	0	0
F	1	70	4.66	37.4	11.6	80.3	24.9	31	0.11	3	361.95	10	6	66		48		48	-18	0	1
F	1	74	4.55	42.4	13.8	93.2	30.3	32.5	0.26	2	533.717	7	4	46		48		48	2	0	0
F	1	81	3.67	33.9	11.4	92.4	31.1	33.6	0.55	2		4	6	66		48		48	-18	0	1
M	0	76	4.86	48.8	16.3	100.4	33.5	33.4	0.24	2	142.2	6	5	60	26	51		51	-9	0	0
M	0	77	4.27	39.8	13.4	93.2	31.4	33.7		2	76.2667	2	6	46	28	51		51	5	0	0
M	0	67	4.75	46.2	15.6	97.3	32.8	33.8	0.3	2	149.3	4	6	35	37	51		51	16	0	0
F	1	58	4.56	40.4	13.6	88.6	29.8	33.7	0.19	2	277.917	6	4	68	42	51		51	-17	0	1
F	1	81	3.99	36.8	11.9	92.2	29.8	32.3	0.2	3	120.017	3	6	60	80	51		51	-9	0	0
M	0	73	4.64	42.7	14	92	30.2	32.8		3	149.8	2	6	64		51		51	-13	0	1
M	0	55	5.1	47.5	16.4	93.1	32.2	34.5	0.03	2	155.6	4	6	53		51		51	-2	0	0
F	1	64	4.4	41.7	14	94.8	31.8	33.6	0.03	2	290.783	8	4	46	44	52		52	6	0	0
F	1	79	3.72	34.1	11	91.7	29.6	32.3		2	155.967	6	6	64	68	53		53	-11	0	0
M	0	83	4.61	43.4	14.2	94.1	30.8	32.7	0.12	3	78.6	1	6	62		53		53	-9	0	0
F	1	74	4.16	38.5	12.4	92.5	29.8	32.2		3	193.967	6	4	57		53		53	-4	0	0
M	0	42	5.58	43.4	14	77.8	25.1	32.3		2	250.15	4	6	31	30	54		54	23	0	0
M	0	40	4.85	42.4	13.7	87.4	28.2	32.3	0.19	2	323.717	6	6	51	57	54		54	3	0	0
M	0	56	5.26	48	16.4	91.3	31.2	34.2	0.14	2	189.933	6	5	55	62	54		54	-1	0	0
F	1	65	4.34	40	13.9	92.2	32	34.8	0.19	2	133.967	2	6	51	42	55		55	4	0	0
F	1	60	4.62	43	14	93.1	30.3	32.6		2	501.1	14	4	51	53	55		55	4	0	0
F	1	77	4.55	38.8	13	85.3	28.6	33.5	0.18	2	307.8	5	4	66	64	55		55	-11	0	0
M	0	77	4.71	44.3	14.3	94.1	30.4	32.3	0.36	2	588.567	11	4	66	71	55		55	-11	0	0
M	0	82	4.04	38.8	12.9	96	31.9	33.2	0.12	3	104.467	2	6	68		55		55	-13	0	1
M	0	74	4.39	39.4	13.4	89.7	30.5	34	0.09	2	110.1	2	5	55		55		55	0	0	0
F	1	67	4	37.1	12.5	92.8	31.3	33.7	0.2	2	147.417	4	6	46		55		55	9	0	0
F	1	57	4.03	36.5	12	90.6	29.8	32.9	0.29	2	471.45	8	4	82	36	56		56	-26	1	1
F	1	50	4.45	39.2	12.2	88.1	27.4	31.1	0.09	2	284.65	6	6	94		56		56	-38	1	1
F	1	60	4.28	42.1	14.2	98.4	33.2	33.7		2	366.517	6	4	71	22	57		57	-14	0	1
F	1	67	4.47	42.9	14.3	96	32	33.3	0.28	2	162.1	5	5	35	31	57		57	22	0	0
F	1	52	4.58	42.2	13.8	92.1	30.1	32.7	1.39	2	143.95	4	6	42	42	57		57	15	0	0
M	0	65	5.04	41.4	13.9	82.1	27.6	33.6	0.07	3	466.217	7	4	40	42	57		57	17	0	0
F	1	43	4.34	39.1	12.6	90.1	29	32.2		2	304.917	5	6	62	68	57		57	-5	0	0
M	0	63	4.67	42.7	14.4	91.4	30.8	33.7		2	468.067	8	4	64	95	57		57	-7	0	0
M	0	42	4.73	44.2	14.8	93.4	31.3	33.5	0.13	1	123.683	3	5	51		57		57	6	0	0
F	1	78	4.17	37	12.4	88.7	29.7	33.5	0.26	2	139.283	4	6	60		57		57	-3	0	0
F	1	52	3.52	36.8	12.1	104.5	34.4	32.9	1.01	2	511.783	16	5	52		57		57	5	0	0
M	0	76	4.31	41.4	13.4	96.1	31.1	32.4	0.02	2	269.983	5	6	40	33	60		60	20	0	0
F	1	80	3.8	38.5	12.5	101.3	32.9	32.5	2.09	2	307.983	5	6	71	55	60		60	-11	0	0
F	1	73	4.71	43.4	13.5	92.1	28.7	31.1	0.06	2	422.4	7	4	53		60		60	7	0	0
F	1	53	4.48	39.8	13.1	88.8	29.2	32.9		1	121.883	5	6	60	40	62		62	2	0	0
F	1	66	4.27	37.5	12.2	87.8	28.6	32.5	0.1	2	139.967	4	5	80	55	62		62	-18	0	1
F	1	87	4.55	38	12.1	83.5	26.6	31.8	4.39	3	74.8833	1	6	64		62		62	-2	0	0
F	1	45	4.57	42.3	14.1	92.6	30.9	33.3	0.2	1	127.55	4	5	60		62		62	2	0	0
F	1	70	3.89	36.2	11	93.1	28.3	30.4	0.11	3	596.083	7	4	47		62		62	15	0	0
F	1	69	4.32	40	12.8	92.6	29.6	32	0.38	3	56.9167	2	6	77		64		64	-13	0	1
F	1	77	4.4	39	12.9	88.6	29.3	33.1	1.09	2	87.15	2	6	53		64		64	11	0	0
M	0	76	4.11	35.9	11.7	87.3	28.5	32.6	0.34	3	202.383	10	6	66		64		64	-2	0	0
F	1	65	4.54	40.6	13.9	89.4	30.6	34.2	0.87	2	361.95	8	4	64		64		64	0	0	0
F	1	78	4.91	41.2	13.4	83.9	27.3	32.5	0.07	2	97.25	2	6	68	64	66		66	-2	0	0
F	1	79	4.65	40.8	13.6	87.7	29.2	33.3	0.7	2	129.95	7	5	66		66		66	0	0	0
F	1	69	4.28	40	13	93.5	30.4	32.5	0.76	3	248.083	8	6	42		66		66	24	0	0
F	1	68	4.51	42.8	13.8	94.9	30.6	32.2	0.06	2	328.467	8	6	80		66		66	-14	0	1
M	0	44	5.25	44.1	15.1	84	28.8	34.2	0.13	1	393.967	25	6	17	40	68		68	51	0	0
F	1	68	5.39	46.6	15	86.5	27.8	32.2	0.53	2	73.9667	1	6	86	60	68		68	-18	0	1
F	1	60	5	42.6	13.3	85.2	26.6	31.2	0.27	2	88.3	1	6	77		68		68	-9	0	0
M	0	68	4.49	41	13.4	91.3	29.8	32.7		3	165.267	4	5	48		68		68	20	0	0
F	1	49	4.64	44.6	14.7	96.1	31.7	33	0.08	2	315.8	9	5	62		70		70	8	0	0
M	0	68	4.17	38.4	13	92.1	31.2	33.9	1.78	3	508.15	7	4	75	62	72		72	-3	0	0
F	1	82	4.26	32.9	10	77.2	23.5	30.4		2	149.183	6	6	71	55	73		73	2	0	0
F	1	75	4.25	42.2	13.3	99.3	31.3	31.5	1.55	2	194.283	4	6	60		73		73	13	0	0
F	1	75	3.9	35.4	12.4	90.8	31.8	35	0.07	2	176.15	4	6	62	55	75		75	13	0	0
F	1	59	4.49	35.9	11.9	80	26.5	33.1	0.1	2	219.933	6	5	24		75		75	51	0	0
F	1	38	4.16	42.7	14.3	102.6	34.4	33.5	0.19	1	62.7833	2	5	24	18	76		76	52	0	0
M	0	58	5.01	45.9	15	91.6	29.9	32.7	0.05	2	127.967	2	5	31		76		76	45	0	0
M	0	29	6.31	50.7	17.1	80.3	27.1	33.7	0.34	1	99.8833	11	5	70	26	78		78	8	0	0
F	1	64	4.34	33.1	10.2	76.3	23.5	30.8	2.19	3	332.367	9	4	73	66	78		78	5	0	0
F	1	63	4.6	41	13.7	89.1	29.8	33.4	0.11	2	166.783	5	6	62	62	80		80	18	0	0
M	0	72	4.74	43.9	14.7	92.6	31	33.5	0.33	3	311.317	5	5	57	66	80		80	23	0	0
F	1	73	5.44	43.9	14	80.7	25.7	31.9	0.11	2	345.367	7	4	71	71	80		80	9	0	0
F	1	68	4.75	43.9	14.1	92.4	29.7	32.1	1.89	3	253.967	13	4	77	46	82		82	5	0	0
F	1	57	4.72	47.7	15.4	101.1	32.6	32.3	0.09	3	502.833	7	4	82	73	86		86	4	0	0
M	0	59	5.62	49	15.6	87.2	27.8	31.8		2	329.45	7	4	66	76	86		86	20	0	0
F	1	72	5.08	44.2	15.2	87	29.9	34.4	0.18	2	517.35	8	5	55	26	90		90	35	0	0
F	1	80	4.14	38.8	12.1	93.7	29.2	31.2	0.03	3	220.967	4	6	57		93		93	36	0	0
M	0	31	5.18	46.5	15.5	89.8	29.9	33.3	0.03	2	64.1167	2	5	24	0			0	-24	1	1
M	0	38	5.25	47	15.8	89.5	30.1	33.6	0.13	1	67.1833	2	5	68	0			0	-68	1	1
M	0	54	4.79	43.7	14.8	91.2	30.9	33.9	0.18	2	81.9333	2	5	46	0			0	-46	1	1
F	1	58	4.9	44.2	14.8	90.2	30.2	33.5	0.26	2	86.9167	2	6	32	0			0	-32	1	1
M	0	30	5.62	47.5	16.2	84.5	28.8	34.1	0.03	1	91.9667	1	5	54	0			0	-54	1	1
M	0	55	5.44	48.3	15.9	88.8	29.2	32.9	0.06	1	107.95	2	5	62	0			0	-62	1	1
M	0	42	4.92	44.3	14.8	90	30.1	33.4	0.01	1	115.333	4	5	22	0			0	-22	1	1
F	1	74	4.58	40.9	13.1	89.3	28.6	32	0.07	2	123.95	3	6	18	0			0	-18	1	1
M	0	74	4.69	42.2	14.2	90	30.3	33.6	0.11	2	140.717	4	6	20	0			0	-20	1	1
M	0	78	4.72	44.1	14.8	93.4	31.4	33.6	0.05	3	196.383	3	6	48	0			0	-48	1	1
F	1	72	4.55	42.2	13.7	92.7	30.1	32.5	0.1	2	248.983	3	6	46	0			0	-46	1	1
F	1	66	4.88	45.6	14.9	93.4	30.5	32.7	0.69	3	580.633	12	4	66	0			0	-66	1	1
M	0	46	4.96	41.7	14.2	84.1	28.6	34.1	0.28	2	74.0167	2	5	42	2			2	-40	1	1
F	1	27	4.1	36.5	11.9	89	29	32.6	0.15	1	85.9833	2	5	57	2			2	-55	1	1
M	0	26	5.32	45.4	16.4	85.3	30.8	36.1	0.62	1	99.3167	1	5	32	2			2	-30	1	1
F	1	56	4.28	38.4	12.8	89.7	29.9	33.3	0.43	2	131.3	2	5	57	2			2	-55	1	1
F	1	56	4.64	41.4	14.1	89.2	30.4	34.1		2	187.917	5	5	26	2			2	-24	1	1
M	0	74	5.36	46.4	15.9	86.6	29.7	34.3	0.27	3	225.95	7	6	16	2			2	-14	1	1
F	1	55	4.32	40.4	13.1	93.5	30.3	32.4	0.16	1	86.0167	2	5	24	4			4	-20	1	1
F	1	65	4.81	42.9	14.4	89.2	29.9	33.6	0.09	2	123.9	4	6	44	4			4	-40	1	1
M	0	38	5.66	48.5	16.4	85.7	29	33.8	0.13	1	223.467	4	4	28	4			4	-24	1	1
F	1	51	5.27	45.4	14.8	86.1	28.1	32.6	0.09	1	61.9333	2	5	76	6			6	-70	1	1
M	0	49	4.78	43	14.9	90	31.2	34.7	0.11	1	83.0667	2	5	40	6			6	-34	1	1
M	0	44	5.09	43.8	15.4	86.1	30.3	35.2	0.4	1	90.8333	1	5	53	6			6	-47	1	1
M	0	46	4.87	42.1	14.3	86.4	29.4	34	0.06	1	132.067	5	6	35	6			6	-29	1	1
F	1	70	4.65	39.4	13.5	84.7	29	34.3	0.08	2	252	7	6	44	6			6	-38	1	1
F	1	46	4.48	40.2	12.7	89.7	28.3	31.6	0.1	1	151.967	4	5	48	7			7	-41	1	1
M	0	73	4.32	38.7	12.9	89.6	29.9	33.3	0.09	2	63.9667	2	5	46	8			8	-38	1	1
M	0	55	4.74	41.9	14.1	88.4	29.7	33.7	3.26	2	65.6333	1	5	37	8			8	-29	1	1
M	0	59	5.11	45.6	15.7	89.2	30.7	34.4	0.01	2	72.3667	2	5	68	8			8	-60	1	1
F	1	60	4.64	41	14	88.4	30.2	34.1	0.08	1	75.8667	1	5	64	8			8	-56	1	1
F	1	38	4.46	38.7	12.9	86.8	28.9	33.3	0.2	2	104.6	1	5	52	8			8	-44	1	1
F	1	52	4.06	35.6	12	87.7	29.6	33.7	0.18	2	115.967	4	5	33	8			8	-25	1	1
F	1	43	4.63	44.3	14.9	95.7	32.2	33.6	0.09	2	137.75	4	5	66	8			8	-58	1	1
M	0	34	5.34	48.6	15.5	91	29	31.9	0.08	1	150.083	3	5	60	8			8	-52	1	1
M	0	49	4.91	41	13.9	83.5	28.3	33.9	0.03	2	235.133	4	6	35	8			8	-27	1	1
M	0	54	4.27	43.5	14.2	101.9	33.3	32.6	0.12	2	281.867	5	6	57	8			8	-49	1	1
F	1	59	4.69	44.1	14.6	94	31.1	33.1	0.13	2	398.883	7	5	24	8			8	-16	1	1
M	0	79	4.66	46	15.3	98.7	32.8	33.3	0.94	3	413.817	11	6	71	8			8	-63	1	1
F	1	37	5.13	43.4	14.6	84.6	28.5	33.6	0.34	2	132.083	5	5	75	10			10	-65	1	1
F	1	46	4.36	39.8	13.3	91.3	30.5	33.4	0.02	2	204.95	4	5	20	10			10	-10	1	0
M	0	71	4.98	41.2	13.9	82.7	27.9	33.7	0.95	2	219.3	8	6	48	10			10	-38	1	1
F	1	57	4.51	42.1	13.9	93.3	30.8	33	0.09	2	279.917	5	5	44	10			10	-34	1	1
M	0	38	5.51	47.2	16.3	85.7	29.6	34.5	0.2	2	529.867	13	4	33	10			10	-23	1	1
F	1	74	4.84	42.3	13.6	87.4	28.1	32.2	0.1	1	125.55	4	5	40	11			11	-29	1	1
F	1	74	5.06	46.3	15	91.5	29.6	32.4	0.38	2	267.783	8	4	73	11			11	-62	1	1
M	0	57	4.79	43.8	15.1	91.4	31.5	34.5	0.48	2	459.683	8	5	36	11			11	-25	1	1
F	1	65	5.47	35	10.7	64	19.6	30.6	0.01	2		6	5	51	11			11	-40	1	1
F	1	67	3.68	37.9	12.1	103	32.9	31.9	0.04	3	382.017	7	4	64	12			12	-52	1	1
F	1	67	4.66	34.8	11.1	74.7	23.8	31.9	0.57	2	54.7	1	6	62	13			13	-49	1	1
M	0	55	5.12	44.4	15.2	86.7	29.7	34.2	0.33	2	103.283	6	5	48	13			13	-35	1	1
F	1	75	4.69	44.7	14.5	95.3	30.9	32.4	0.03	2	177.983	4	6	37	13			13	-24	1	1
F	1	78	4.46	38.5	12.3	86.3	27.6	31.9	4.37	2	327.983	7	6	53	13			13	-40	1	1
M	0	43	4.91	44.6	15.1	90.8	30.8	33.9		1	73.95	1	5	26	14			14	-12	1	0
M	0	30	5.4	44.9	15.1	83.1	28	33.6	0.08	2	375.95	5	4	53	14			14	-39	1	1
M	0	55	4.49	44.4	14.8	98.9	33	33.3	0.01	2	415.367	5	4	28	14			14	-14	1	1
F	1	70	3.99	39.2	12.4	98.2	31.1	31.6	0.08	2	669.067	7	4	51	15			15	-36	1	1
M	0	44	5.02	45.9	15	91.4	29.9	32.7	0.81	3	79.1167	4	6	60	16			16	-44	1	1
M	0	51	4.77	44.3	15.3	92.9	32.1	34.5	0.18	1	70.7833	1	5	28	17			17	-11	1	0
F	1	77	4.51	39.3	13.2	87.1	29.3	33.6	0.19	2	105.967	2	6	66	17			17	-49	1	1
F	1	68	5.14	45.3	14.7	88.1	28.6	32.5		1	156.083	4	4	66	17			17	-49	1	1
F	1	54	4.27	39.5	13.2	92.5	30.9	33.4	0.1	2	322	7	4	30	17			17	-13	1	1
M	0	78	4.61	42.5	14.4	92.2	31.2	33.9	0.25	2	111.917	2	6	36	20			20	-16	1	1
F	1	55	4.95	42.3	14.2	85.5	28.7	33.6	0.25	2	170.583	7	5	37	20			20	-17	1	1
F	1	38	4.66	40.8	13.7	87.6	29.4	33.6	0.15	1	187.95	4	5	52	20			20	-32	1	1
M	0	43	4.83	43.1	14.5	89.2	30	33.6	0.37	2	73.8167	2	5	28	22			22	-6	0	0
F	1	78	4.08	38.4	12.7	94.1	31.1	33.1	0.06	3	169.333	7	5	84	22			22	-62	1	1
M	0	34	4.75	44.2	15.1	93.1	31.8	34.2	2.06	1	217.967	5	5	32	22			22	-10	1	0
F	1	67	4.85	42.4	13.7	87.4	28.2	32.3	0.2	2	449.983	7	4	37	22			22	-15	1	1
M	0	36	5.42	44.5	14.4	82.1	26.6	32.4	0.05	1	73.95	1	5	57	24			24	-33	1	1
M	0	43	5.17	46.8	15.4	90.5	29.8	32.9	0.02	2	98.5833	1	5	32	24			24	-8	0	0
M	0	62	4.15	37.6	12.2	90.6	29.4	32.4	0.15	2	120.067	3	5	33	24			24	-9	0	0
F	1	55	4.16	37.9	12.7	91.1	30.5	33.5	0.1	2	191.283	6	4	46	24			24	-22	1	1
F	1	52	4.2	38	12.3	90.5	29.3	32.4	0.12	2	234	5	5	30	24			24	-6	0	0
F	1	74	3.96	39.3	12.3	99.2	31.1	31.3	0.3	2	502.033	7	4	60	24			24	-36	1	1
F	1	67	5.07	44.3	15	87.4	29.6	33.9	0.44	2	92.4333	4	6	44	25			25	-19	1	1
F	1	76	4.71	43.4	14.3	92.1	30.4	32.9	2.12	2	277.85	4	6	64	26			26	-38	1	1
F	1	42	4.63	42.7	13.9	92.2	30	32.6	0.2	2	157.3	2	5	53	27			27	-26	1	1
M	0	76	4.84	46.6	15.6	96.3	32.2	33.5	0.18	3	96.7167	2	6	33	28			28	-5	0	0
F	1	48	4.74	39.5	13	83.3	27.4	32.9	0.13	1	109.45	4	5	73	28			28	-45	1	1
M	0	73	5.13	42.9	14.3	83.6	27.9	33.3	0.04	2	180.25	3	6	70	28			28	-42	1	1
F	1	71	4.81	42	14	87.3	29.1	33.3		2	398.3	7	4	42	28			28	-14	1	1
F	1	46	4.69	40.6	12.7	86.6	27.1	31.3	0.02	2	404.15	8	5	36	28			28	-8	0	0
F	1	52	5.08	40.3	12.8	79.3	25.2	31.8	0.24	2	352.133	6	4	57	30			30	-27	1	1
F	1	59	4.46	39.9	13.4	89.5	30	33.6	0.43	2	125.967	2	5	37	31			31	-6	0	0
F	1	60	4.55	43.4	14.4	95.4	31.6	33.2	0.17	2	132.133	1	5	75	31			31	-44	1	1
F	1	55	4.32	39	12.7	90.3	29.4	32.6	0.12	2	121.967	4	6	38	32			32	-6	0	0
F	1	57	3.8	32.2	10.4	84.7	27.4	32.3	0.22	2	330	7	4	37	32			32	-5	0	0
F	1	64	4.81	42.9	14.7	89.2	30.6	34.3	0.23	2	85.95	1	6	44	33			33	-11	0	0
F	1	72	4.56	41.6	13.9	91.2	30.5	33.4	1.39	2	168.833	6	5	64	33			33	-31	1	1
F	1	42	4.41	37.6	12.3	85.3	27.9	32.7	0.01	2	302.133	5	6	36	33			33	-3	0	0
M	0	52	4.8	44.3	15.3	92.3	31.9	34.5	0.02	1	78.4667	2	5	33	34			34	1	0	0
M	0	49	4.95	45.2	15	91.3	30.3	33.2	0.05	1	199.883	4	5	33	34			34	1	0	0
F	1	45	4.58	40.4	13.9	88.2	30.3	34.4	0.13	2		2	5	68	34			34	-34	1	1
F	1	66	4.6	42	14.1	91.3	30.7	33.6	0.33	2	71.0333	1	6	48	35			35	-13	0	1
F	1	86	4.4	38.2	12.6	86.8	28.6	33	0.2	2	115.05	2	6	62	35			35	-27	1	1
F	1	44	4.65	39.9	12.6	85.8	27.1	31.6	0.03	2	83.9167	2	6	37	36			36	-1	0	0
F	1	44	3.81	36	12.8	94.5	33.6	35.6	0.02	2	152.133	3	5	100	36			36	-64	1	1
F	1	76	4.56	41.4	13.9	90.8	30.5	33.6	0.43	2	162.883	5	6	48	37			37	-11	0	0
F	1	57	4.22	36.8	12.7	87.2	30.1	34.5		2	484.033	9	4	71	37			37	-34	1	1
M	0	70	3.63	35.4	11.8	97.5	32.5	33.3	2.87	2	281.15	6	5	68	38			38	-30	1	1
M	0	55	5.28	47.4	16.2	89.8	30.7	34.2	0.09	2	292	6	5	60	38			38	-22	1	1
F	1	63	3.92	37.1	12.3	94.6	31.4	33.2	0.03	2	513.983	8	4	54	38			38	-16	1	1
F	1	63	4.99	42.3	14.1	84.8	28.3	33.3	0.31	2	64.95	1	6	62	40			40	-22	1	1
F	1	72	4.26	39.9	13.3	93.7	31.2	33.3	0.64	2	89.9833	2	6	62	40			40	-22	1	1
F	1	43	4.81	43.4	14.4	90.2	29.9	33.2	0.31	2	162.517	5	5	66	40			40	-26	1	1
F	1	81	5.27	48.9	16.5	92.8	31.3	33.7	0.07	3	183.983	5	5	71	40			40	-31	1	1
F	1	61	4.63	41.3	13.9	89.2	30	33.7	1.2	3	287.25	7	5	54	40			40	-14	0	1
F	1	57	4.21	35.8	11.3	85	26.8	31.6	0.5	2	386.317	7	4	68	40			40	-28	1	1
F	1	62	3.77	39.3	13.5	104.2	35.8	34.4	0.16	3	419.933	7	4	53	40			40	-13	0	1
F	1	65	4.44	38.9	12.6	87.6	28.4	32.4	0.06	2	433.967	9	4	55	40			40	-15	0	1
F	1	55	4.85	42	13.5	86.6	27.8	32.1	0.27	2	465.233	8	4	56	40			40	-16	0	1
F	1	77	4.07	36.6	11.9	89.9	29.2	32.5	0.31	2	96.0833	1	5	42	42			42	0	0	0
F	1	43	4.59	40.3	13.5	87.8	29.4	33.5	4.17	1	140.633	5	6	37	42			42	5	0	0
F	1	76	4.15	38.2	12.2	92	29.4	31.9	0.13	2	156	6	6	71	44			44	-27	1	1
M	0	64	4.51	40.3	13.3	89.4	29.5	33	0.36	3	172.35	5	5	60	44			44	-16	0	1
F	1	71	5.17	45.3	15.1	87.6	29.2	33.3	0.38	2	187.367	7	5	66	44			44	-22	1	1
F	1	35	4.7	41.1	13.3	87.4	28.3	32.4	0.06	1	633.967	45	4	24	44			44	20	0	0
F	1	57	4.67	40.6	13.7	86.9	29.3	33.7		2	143.95	5	4	20	46			46	26	0	0
F	1	48	4.44	41.8	14	94.1	31.5	33.5	0.38	2	233.967	4	5	88	46			46	-42	1	1
M	0	57	6.02	38.1	12.1	63.3	20.1	31.8	0.31	2	248.6	4	6	40	46			46	6	0	0
M	0	73	5.13	46.4	15.2	90.4	29.6	32.8	0.06	2	280.467	6	6	44	46			46	2	0	0
F	1	56	4.02	37.8	12.8	94	31.8	33.9	0.19	3	732.117	14	5	53	47			47	-6	0	0
F	1	70	4.5	42	13.4	93.3	29.8	31.9	0.86	2	164	5	6	62	48			48	-14	0	1
F	1	63	4.96	45	14.5	90.7	29.2	32.2	0.82	2	123.867	4	5	57	50			50	-7	0	0
F	1	77	3.63	35.9	11.4	98.9	31.4	31.8	0.13	2	157.967	4	6	60	50			50	-10	0	0
M	0	57	5.55	51.2	17.2	92.3	31	33.6	0.6	1	242.383	4	6	62	50			50	-12	0	0
F	1	79	4.52	41.4	13.1	91.6	29	31.6	0.2	2	158	12	5	71	51			51	-20	0	1
F	1	62	4.02	36	12.4	89.6	30.8	34.4	0.16	2	175.95	3	6	46	51			51	5	0	0
F	1	76	4.49	40.2	13	89.5	29	32.3	0.07	2	182.533	5	6	24	54			54	30	0	0
F	1	36	4.9	41.8	14.6	85.3	29.8	34.9	0.02	2	233.433	14	4	44	54			54	10	0	0
F	1	78	5.71	51.6	16.8	90.4	29.4	32.6	0.3	2	90.6833	4	5	86	55			55	-31	1	1
F	1	70	3.97	35.8	11.4	90.2	28.7	31.8	0.23	2	127.967	2	5	46	55			55	9	0	0
F	1	74	4.62	41.3	14.2	89.4	30.7	34.4	0.2	2	487.233	13	4	53	55			55	2	0	0
F	1	66	4.9	43.7	14.5	89.2	29.6	33.2		2	518.583	8	4	57	55			55	-2	0	0
F	1	72	4.8	39.8	12.8	82.9	26.7	32.2	0.53	3	197.767	7	6	86	57			57	-29	1	1
M	0	43	5.81	47.8	16.7	82.3	28.7	34.9	0.16	1	105.683	4	5	66	60			60	-6	0	0
F	1	76	4.08	34.8	12	85.3	29.4	34.5	0.05	2	361.067	7	4	80	60			60	-20	0	1
F	1	59	3.75	34.1	11	90.9	29.3	32.3	0.06	2	371.25	7	4	60	60			60	0	0	0
F	1	76	3.44	31.6	10.7	91.9	31.1	33.9	3.31	3	196.5	7	6	68	62			62	-6	0	0
F	1	66	4.91	42.2	13.6	85.9	27.7	32.2	0.17	2	207.95	6	4	46	62			62	16	0	0
F	1	53	4.75	41.8	13.6	88	28.6	32.5	0.13	2	225.983	4	5	71	62			62	-9	0	0
M	0	61	5.15	46	15.1	89.3	29.3	32.8	0.06	2	231.15	5	5	34	62			62	28	0	0
F	1	77	3.91	34.8	10.8	89	27.6	31	0.11	3	232	8	6	57	62			62	5	0	0
F	1	76	4.22	38.5	12.7	91.2	30.1	33		2	473.55	8	4	64	62			62	-2	0	0
M	0	49	4.52	42.4	14.3	93.8	31.6	33.7	0.16	2	505.2	8	4	24	62			62	38	0	0
M	0	51	4.96	45.3	15.8	91.3	31.9	34.9	0.19	1	199.317	7	6	60	64			64	4	0	0
M	0	60	5.28	44.3	15.1	83.9	28.6	34.1	0.11	1	331.983	7	6	53	64			64	11	0	0
F	1	84	4.38	36.5	12	83.3	27.4	32.9	0.09	3	111.833	7	5	60	66			66	6	0	0
F	1	61	4.85	43.2	14.2	89.1	29.3	32.9	0.27	2	135.967	4	6	68	68			68	0	0	0
M	0	62	4.89	44.7	14.4	91.4	29.4	32.2	2.93	2	106.083	1	6	22	70			70	48	0	0
F	1	45	4.66	42	13.6	90.1	29.2	32.4	0.03	2	553.983	7	4	57	71			71	14	0	0
F	1	52	4.42	40.2	13.1	91	29.6	32.6	0.07	2	188.783	16	6	44	78			78	34	0	0
M	0	60	4.9	44.9	15.2	91.6	31	33.9	0.07	1	160.333	5	5	68	80			80	12	0	0
F	1	55	3.96	35.6	11.7	89.9	29.5	32.9	0.22	2	423.967	9	4	66	86			86	20	0	0
